# Supplementary material for: Antifungal mechanism and transcriptome analysis of Bacillomycin D-C16 against Fusarium oxysporum
Source: Front Microbiol. 2025 Nov 25;16:1698200. doi: 10.3389/fmicb.2025.1698200 (PMC12687139; doi:10.3389/fmicb.2025.1698200)
Supplement: Supplementary file 3 [file Table_3.xlsx]

## Sheet: Sheet1
Table S3 RNA-seq data comparison between Bacillomycin D-C16-treated samples and control group
Gene ID	Gene Description	FC(BD/CK)	Log2FC(BD/CK)	Padjust	Regulate	BD_1	BD_2	BD_3	CK_1	CK_2	CK_3	BD	CK
gene-FOYG_05193	uncharacterized protein	0.001	-10.6964	8.79e-19	down	0	0	0	47.13	48.11	40.8	0	45.3467
gene-FOYG_05139	uncharacterized protein	0.001	-10.6153	1.82e-18	down	0	0	0	30.65	23.98	23.65	0	26.0933
gene-FOYG_08222	uncharacterized protein	0.001	-10.2312	3.48e-17	down	0	0	0	14.98	12.52	15.01	0	14.17
gene-FOYG_06744	uncharacterized protein	0.002	-9.14129	1.22e-13	down	0	0	0	4.96	5.16	3.53	0	4.55
gene-FOYG_05178	tRNA (guanine26-N2)-dimethyltransferase	0.002	-9.03165	2.42e-13	down	0	0	0	7.26	7.94	6.08	0	7.09333
gene-FOYG_12339	tRNA splicing endonuclease subunit SEN34	0.002	-8.91594	2.89e-13	down	0	0	0.27	43.55	36.1	34.06	0.09	37.9033
gene-FOYG_03400	hsp70-like protein	0.004	-7.89897	5.03e-10	down	0	0	0	6.89	8.78	7	0	7.55667
gene-FOYG_07624	uncharacterized protein	0.006	-7.49508	9.58e-09	down	0	0	0	2.74	2.48	5.2	0	3.47333
gene-FOYG_04369	uncharacterized protein	0.006	-7.46258	8.55e-09	down	0	0	0	4.13	2.81	2.88	0	3.27333
gene-FOYG_10597	uncharacterized protein	0.006	-7.2901	2.29e-08	down	0	0	0	2.74	3.38	3.31	0	3.14333
gene-FOYG_00578	uncharacterized protein	0.007	-7.18996	0.000178008	down	0	0	0	2.52	0.55	5.55	0	2.87333
gene-FOYG_03456	uncharacterized protein	0.008	-6.97674	1.54e-07	down	0	0	0	4.19	3.74	2.95	0	3.62667
gene-FOYG_08374	hydroxyisourate hydrolase	0.008	-6.93039	2.29e-10	down	0	0	0.25	15.37	12.15	9.31	0.0833333	12.2767
gene-FOYG_00084	uncharacterized protein	0.01	-6.6396	4.14e-22	down	0	0.46	0.11	20.12	21.01	24.42	0.19	21.85
gene-FOYG_07197	uncharacterized protein	0.01	-6.63605	4.63e-06	down	0	0	0	1.03	2.9	0.27	0	1.4
gene-FOYG_05794	uncharacterized protein	0.01	-6.5914	1.42e-06	down	0	0	0	2.94	2.12	2.94	0	2.66667
gene-FOYG_03570	uncharacterized protein	0.011	-6.51382	2.39e-17	down	0.51	0.18	0	19.18	20.52	20.27	0.23	19.99
gene-FOYG_08906	primary-amine oxidase	0.011	-6.44245	0	down	4.87	5.63	5.21	500.29	504.67	519.1	5.23667	508.02
gene-FOYG_06515	DNA repair protein RAD57	0.013	-6.23775	1.88e-08	down	0.19	0	0	3.84	4.72	4.29	0.0633333	4.28333
gene-FOYG_06921	uncharacterized protein	0.015	-6.10131	2.2e-28	down	0	0.29	0.36	13.23	15.88	13.72	0.216667	14.2767
gene-FOYG_01771	uncharacterized protein	0.015	-6.09386	1.46e-82	down	0.48	0.16	0.7	33.88	34.65	33.3	0.446667	33.9433
gene-FOYG_00150	uncharacterized protein	0.017	-5.89329	5.54e-05	down	0	0	0	0.75	0.53	0.48	0	0.586667
gene-FOYG_09948	uncharacterized protein	0.017	-5.8583	9.72e-05	down	0	0	0	1.61	6.21	5.75	0	4.52333
gene-FOYG_10725	mesaconyl-C4 CoA hydratase	0.017	-5.85737	4.8e-75	down	0.65	0.65	0.98	49.93	52.41	47.82	0.76	50.0533
gene-FOYG_06028	uncharacterized protein	0.018	-5.81266	8.29e-05	down	0	0	0	0.56	0.89	0.87	0	0.773333
gene-FOYG_08907	uncharacterized protein	0.019	-5.70336	4.12e-30	down	0.15	0	0.2	7.16	6.72	6.83	0.116667	6.90333
gene-FOYG_11678	indoleamine 2,3-dioxygenase	0.02	-5.62744	1.55e-23	down	0.12	0.25	0.33	12.57	10.55	11.39	0.233333	11.5033
gene-FOYG_11617	uncharacterized protein	0.02	-5.61618	0.000232734	down	0	0	0	0.47	0.67	1.12	0	0.753333
gene-FOYG_08157	uncharacterized protein	0.021	-5.5823	4.18e-06	down	0	0	0.18	0.82	4.85	2.88	0.06	2.85
gene-FOYG_15623	uncharacterized protein	0.022	-5.51079	7.24e-30	down	0.06	0.27	0.27	9.58	9.53	11.85	0.2	10.32
gene-FOYG_16689	beta-lactamase	0.023	-5.44546	2.83e-06	down	0	0.17	0	2.85	2.29	3.16	0.0566667	2.76667
gene-FOYG_03331	NADP-specific glutamate dehydrogenase	0.023	-5.42401	0	down	22.49	25.12	23.23	1074.66	1121.69	1195.94	23.6133	1130.76
gene-FOYG_11706	uncharacterized protein	0.024	-5.37142	0.000145414	down	0	0	0.07	0.8	1.87	1.15	0.0233333	1.27333
gene-FOYG_00842	uncharacterized protein	0.024	-5.36513	0.000665975	down	0	0	0	1.33	1.98	0.79	0	1.36667
gene-FOYG_12764	uncharacterized protein	0.025	-5.3499	0	down	4.98	4.29	3.8	190.47	192.68	207.02	4.35667	196.723
gene-FOYG_15423	uncharacterized protein	0.025	-5.30986	0	down	3.17	2.57	2.33	125.32	119.5	111.56	2.69	118.793
gene-FOYG_11931	uncharacterized protein	0.026	-5.28966	0.000844526	down	0	0	0	1.93	1.47	1.1	0	1.5
gene-FOYG_04323	uncharacterized protein	0.027	-5.23404	0.00104875	down	0	0	0	1.79	2.54	1.45	0	1.92667
gene-FOYG_07380	uncharacterized protein	0.027	-5.1986	0.00180308	down	0	0	0	6.13	2.99	13.62	0	7.58
gene-FOYG_07996	uncharacterized protein	0.028	-5.1523	0.00150939	down	0	0	0	4.83	2.77	2.68	0	3.42667
gene-FOYG_12868	uncharacterized protein	0.028	-5.14824	0.00152527	down	0	0	0	0.36	0.32	0.57	0	0.416667
gene-FOYG_15805	uncharacterized protein	0.029	-5.10386	7.48e-10	down	0	0.14	0.14	3.12	3.39	3.67	0.0933333	3.39333
gene-FOYG_14467	uncharacterized protein	0.029	-5.10046	0.00183224	down	0	0	0	0.49	0.78	0.39	0	0.553333
gene-FOYG_05059	uncharacterized protein	0.03	-5.07409	6.26e-24	down	0.12	0.18	0.11	6.29	4.39	4.29	0.136667	4.99
gene-FOYG_05558	uncharacterized protein	0.031	-5.02839	0.000802548	down	0	0	0.59	5.24	3.84	14.91	0.196667	7.99667
gene-FOYG_00471	uncharacterized protein	0.031	-5.0111	1.92e-09	down	0	0.51	0.49	12.13	12.23	12.96	0.333333	12.44
gene-FOYG_00043	uncharacterized protein	0.032	-4.98331	2.02e-11	down	0.12	0.22	0.22	6.18	7.02	6.59	0.186667	6.59667
gene-FOYG_03714	uncharacterized protein	0.032	-4.95857	1.53e-28	down	0.61	0.28	0.45	14.46	18.57	13.12	0.446667	15.3833
gene-FOYG_04626	uncharacterized protein	0.033	-4.92639	0.00340829	down	0	0	0	0.59	0.36	0.56	0	0.503333
gene-FOYG_05358	uncharacterized protein	0.034	-4.89456	5.16e-29	down	0.88	0.82	0.45	25.02	26.24	17.23	0.716667	22.83
gene-FOYG_00044	uncharacterized protein	0.034	-4.89299	3.2e-24	down	0.14	0.62	0.72	17.75	17.31	14.85	0.493333	16.6367
gene-FOYG_12478	uncharacterized protein	0.034	-4.8896	0	down	8.62	8.99	8.68	270.95	282.84	314.4	8.76333	289.397
gene-FOYG_05668	uncharacterized protein	0.034	-4.88566	0.0131461	down	0	0.95	0	10.51	12.1	9.15	0.316667	10.5867
gene-FOYG_05559	uncharacterized protein	0.034	-4.87119	2.41e-57	down	0.58	1.41	0.69	30.22	27.67	30.17	0.893333	29.3533
gene-FOYG_15909	uncharacterized protein	0.035	-4.83171	0.00560758	down	0	0	0	1.69	0.62	2.38	0	1.56333
gene-FOYG_02334	CMGC/SRPK protein kinase	0.036	-4.80389	0.00118691	down	0	0	0.09	1.1	1	0.9	0.03	1
gene-FOYG_11842	uncharacterized protein	0.036	-4.79928	1.92e-42	down	0.3	1.01	0.81	20.27	22.99	23.56	0.706667	22.2733
gene-FOYG_06674	uncharacterized protein	0.036	-4.78944	0.00625689	down	0	0	0	0.3	0.73	0.22	0	0.416667
gene-FOYG_07978	uncharacterized protein	0.037	-4.76973	0.00701611	down	0	0	0	0.8	0.47	0.17	0	0.48
gene-FOYG_14413	uncharacterized protein	0.037	-4.7551	0.006543	down	0	0	0	1.56	0.64	0.93	0	1.04333
gene-FOYG_11450	alcohol dehydrogenase	0.037	-4.74247	0.0193199	down	1.38	0	0	14.37	10.01	15.32	0.46	13.2333
gene-FOYG_01260	tRNA (guanine-N(1)-)-methyltransferase	0.038	-4.71524	3.43e-15	down	0.42	0.31	0	8.8	7.62	3.69	0.243333	6.70333
gene-FOYG_00086	uncharacterized protein	0.038	-4.70471	2.43e-106	down	1.4	0.94	1.32	32.19	38.45	35.41	1.22	35.35
gene-FOYG_16246	glutamate synthase [NADPH]	0.039	-4.67457	0	down	21.34	21.32	21.99	591.7	574.89	680.03	21.55	615.54
gene-FOYG_13520	uncharacterized protein	0.039	-4.67144	0.000149529	down	0	0.08	0.08	1.72	1.57	1.41	0.0533333	1.56667
gene-FOYG_11562	translation initiation factor IF-3	0.039	-4.66559	9.3e-07	down	1.18	0.64	0	14.89	21.01	17.3	0.606667	17.7333
gene-FOYG_07516	uncharacterized protein	0.04	-4.64163	4.93e-16	down	0.17	0.94	0.3	13.91	14.91	11.2	0.47	13.34
gene-FOYG_01747	uncharacterized protein	0.041	-4.59775	2.2e-40	down	1.68	1.21	0.88	34.11	33.33	32.81	1.25667	33.4167
gene-FOYG_10515	uncharacterized protein	0.041	-4.59248	0.0117001	down	0	0	0	0.45	0.67	0.17	0	0.43
gene-FOYG_01811	acid phosphatase	0.042	-4.58568	4.87e-87	down	0.59	0.5	0.8	18.7	16.15	16.23	0.63	17.0267
gene-FOYG_12994	glutaryl-CoA dehydrogenase	0.042	-4.57897	0.0138829	down	0	0	0	0.12	0.74	0.77	0	0.543333
gene-FOYG_15428	uncharacterized protein	0.045	-4.47161	4.05e-37	down	0.95	1	1.53	28.74	27.35	30.31	1.16	28.8
gene-FOYG_02599	uncharacterized protein	0.045	-4.47139	1.12e-32	down	6.3	5.47	3.18	107.25	139.77	110.76	4.98333	119.26
gene-FOYG_14037	uncharacterized protein	0.045	-4.46911	0.0166609	down	0	0	0	0.73	0.45	0.2	0	0.46
gene-FOYG_06222	uncharacterized protein	0.046	-4.45405	4.69e-195	down	7.28	6.17	6.69	157.38	177.29	154	6.71333	162.89
gene-FOYG_16984	uncharacterized protein	0.046	-4.44583	0.020263	down	0	0	0	0.56	0.11	0.28	0	0.316667
gene-FOYG_13329	uncharacterized protein	0.046	-4.44574	0.00423374	down	0	0	0.07	0.86	0.58	0.52	0.0233333	0.653333
gene-FOYG_14405	uncharacterized protein	0.048	-4.3824	0.00511803	down	0	0	0.08	0.74	0.53	0.71	0.0266667	0.66
gene-FOYG_13881	uncharacterized protein	0.048	-4.37529	0.00576043	down	0	0.19	0	1.2	1.09	2.47	0.0633333	1.58667
gene-FOYG_00918	uncharacterized protein	0.049	-4.34138	0.0223141	down	0	0	0	0.18	0.2	0.41	0	0.263333
gene-FOYG_03094	uncharacterized protein	0.05	-4.3349	1.41e-06	down	0	0.08	0.23	2.6	2.7	1.72	0.103333	2.34
gene-FOYG_04328	uncharacterized protein	0.05	-4.32496	0.0271069	down	0	0	0	0.25	0.07	0.41	0	0.243333
gene-FOYG_05350	uncharacterized protein	0.05	-4.31695	0	down	17.14	20.5	18.72	414.25	407.01	427.99	18.7867	416.417
gene-FOYG_14179	uncharacterized protein	0.053	-4.24746	0.030039	down	0	0	0	2.39	5.7	1.44	0	3.17667
gene-FOYG_16769	uncharacterized protein	0.053	-4.23384	3.11e-112	down	2.87	2.27	2.47	51.18	53.84	53.86	2.53667	52.96
gene-FOYG_07536	uncharacterized protein	0.053	-4.22642	0.0306139	down	0	0	0	0.2	0.42	0.47	0	0.363333
gene-FOYG_15445	uncharacterized protein	0.054	-4.21865	0.037926	down	0	0	0	1.12	0.3	0.13	0	0.516667
gene-FOYG_16691	uncharacterized protein	0.054	-4.21133	0.00126312	down	0	0	0.23	1.6	1.85	1.41	0.0766667	1.62
gene-FOYG_04023	arylsulfatase	0.054	-4.19795	0.00143864	down	0	0	0.15	0.98	0.79	1.42	0.05	1.06333
gene-FOYG_11012	uncharacterized protein	0.055	-4.17747	0.0108425	down	0	2.06	0	13.91	7.62	19.05	0.686667	13.5267
gene-FOYG_12130	uncharacterized protein	0.055	-4.17659	3.58e-37	down	1.08	1.09	1.17	24.55	24.42	18.32	1.11333	22.43
gene-FOYG_05234	D-amino-acid oxidase	0.057	-4.13709	7.23e-288	down	9.13	10.17	11.01	198.19	211.71	185.25	10.1033	198.383
gene-FOYG_11478	uncharacterized protein	0.057	-4.13565	0.000109746	down	0	0.27	0	2.09	1.63	1.64	0.09	1.78667
gene-FOYG_15664	uncharacterized protein	0.058	-4.10714	0.0132817	down	0	0.31	0	1.92	1.07	3.3	0.103333	2.09667
gene-FOYG_15422	uncharacterized protein	0.058	-4.09894	7.64e-40	down	0.54	0.74	0.79	14.1	12.36	13.45	0.69	13.3033
gene-FOYG_17234	uncharacterized protein	0.058	-4.09733	0.041541	down	0	0	0	0.4	0.43	0.19	0	0.34
gene-FOYG_14027	uncharacterized protein	0.059	-4.09311	0.0419135	down	0	0	0	0.23	0.5	0.44	0	0.39
gene-FOYG_16084	3-carboxy-cis,cis-muconate cycloisomerase	0.059	-4.08683	0.0414277	down	0	0	0	0.42	0.34	0.3	0	0.353333
gene-FOYG_13813	uncharacterized protein	0.059	-4.08258	0.0434571	down	0	0	0	0.52	0.86	1.22	0	0.866667
gene-FOYG_13518	uncharacterized protein	0.059	-4.08047	0.045756	down	0	0	0	0.45	0.16	0.15	0	0.253333
gene-FOYG_15978	uncharacterized protein	0.06	-4.07042	2.88e-16	down	0.47	0.84	0.55	10.54	12.53	11.76	0.62	11.61
gene-FOYG_12762	arylsulfatase A	0.06	-4.06536	0.0484728	down	0	0	0	0.41	0.11	0.43	0	0.316667
gene-FOYG_11140	DNA ligase 1	0.06	-4.05632	0.0134513	down	0.16	0	0	0.95	1.2	0.9	0.0533333	1.01667
gene-FOYG_11870	uncharacterized protein	0.06	-4.0556	0.000135271	down	0.11	0.1	0.1	1.99	1.8	1.28	0.103333	1.69
gene-FOYG_04908	fatty acid synthase subunit alpha	0.06	-4.05195	0	down	4.03	4.37	4.28	75.23	73.84	85.57	4.22667	78.2133
gene-FOYG_10184	uncharacterized protein	0.06	-4.0476	0.015413	down	0	0.06	0	0.2	0.43	0.64	0.02	0.423333
gene-FOYG_09124	uncharacterized protein	0.061	-4.04574	0.00236181	down	0	0.08	0.08	0.66	0.96	1.26	0.0533333	0.96
gene-FOYG_03502	uncharacterized protein	0.061	-4.03714	1.48e-08	down	0.32	0.28	1.36	14.84	14.84	7.25	0.653333	12.31
gene-FOYG_09897	uncharacterized protein	0.062	-4.02312	6.33e-88	down	3.11	2.53	3.24	55.78	55.16	50.73	2.96	53.89
gene-FOYG_02060	uncharacterized protein	0.062	-4.00671	2.12e-05	down	0.07	0	0.27	2.12	1.67	0.95	0.113333	1.58
gene-FOYG_06817	uncharacterized protein	0.063	-3.99324	0.000291613	down	0	3.75	6.03	67.96	35.6	67.09	3.26	56.8833
gene-FOYG_00520	uncharacterized protein	0.063	-3.98534	0.016948	down	0	0	0.12	0.66	1.14	0.63	0.04	0.81
gene-FOYG_09121	uncharacterized protein	0.063	-3.98533	0.0169192	down	0	0.02	0	0.12	0.2	0.11	0.00666667	0.143333
gene-FOYG_14076	uncharacterized protein	0.064	-3.9691	5.89e-22	down	0.57	0.35	0.29	6.79	5.79	8.2	0.403333	6.92667
gene-FOYG_16197	uncharacterized protein	0.064	-3.96831	3.31e-21	down	2.8	3.54	0.68	39.19	44.11	36.22	2.34	39.84
gene-FOYG_09059	uncharacterized protein	0.064	-3.96383	0.00301783	down	0	0.12	0.12	1.18	1.56	1.63	0.08	1.45667
gene-FOYG_01056	uncharacterized protein	0.064	-3.95721	0	down	7.71	8.83	9.86	153.68	155.23	149.33	8.8	152.747
gene-FOYG_00994	uncharacterized protein	0.065	-3.94221	0	down	12.33	10.73	12.36	199.26	194.34	211.35	11.8067	201.65
gene-FOYG_13146	trans-aconitate 2-methyltransferase	0.066	-3.93106	3.59e-138	down	5.95	5.92	6.28	100.29	104.11	103.37	6.05	102.59
gene-FOYG_16512	taurine dioxygenase	0.066	-3.92818	0.00337679	down	0.22	0	0	1.27	1.02	1.22	0.0733333	1.17
gene-FOYG_04909	uncharacterized protein	0.066	-3.91348	0	down	3.98	3.2	3.96	60.84	57.36	69	3.71333	62.4
gene-FOYG_03351	uncharacterized protein	0.067	-3.88915	6.18e-09	down	0.16	0.81	0.24	6.37	7.96	5.67	0.403333	6.66667
gene-FOYG_01039	uncharacterized protein	0.068	-3.88687	3.17e-17	down	0.39	0.12	0.35	4.76	4.28	5	0.286667	4.68
gene-FOYG_03846	uncharacterized protein	0.068	-3.87728	0.00463694	down	0	0	0.13	0.89	0.65	0.59	0.0433333	0.71
gene-FOYG_08293	uncharacterized protein	0.068	-3.87677	0.0232357	down	0	0	0.07	0.31	0.16	0.41	0.0233333	0.293333
gene-FOYG_00836	serine/threonine protein kinase	0.068	-3.8759	1.29e-58	down	0.63	0.82	0.35	10.21	8.41	10.7	0.6	9.77333
gene-FOYG_08994	uncharacterized protein	0.069	-3.85068	0.00660805	down	0	0.15	0	1.22	0.26	1.02	0.05	0.833333
gene-FOYG_09039	uncharacterized protein	0.07	-3.83244	0.0287533	down	0	0	0.22	0.71	2.61	0.67	0.0733333	1.33
gene-FOYG_00995	uncharacterized protein	0.071	-3.8244	5.78e-97	down	2.53	2.15	1.68	33.22	37.3	29.35	2.12	33.29
gene-FOYG_15677	primary-amine oxidase	0.071	-3.80784	0.0298929	down	0	0.05	0	0.52	0.31	0.11	0.0166667	0.313333
gene-FOYG_15675	hydroxyacylglutathione hydrolase	0.072	-3.79969	6.69e-07	down	0.76	0.23	0.44	6.43	8.64	6.53	0.476667	7.2
gene-FOYG_04125	uncharacterized protein	0.072	-3.79664	0.00549136	down	0.18	0	0	0.69	1.01	0.91	0.06	0.87
gene-FOYG_13554	uncharacterized protein	0.072	-3.79563	0.00591057	down	0.06	0.05	0	0.82	0.29	0.53	0.0366667	0.546667
gene-FOYG_14449	uncharacterized protein	0.072	-3.792	0.00736829	down	0	0.07	0.07	0.24	1.17	0.91	0.0466667	0.773333
gene-FOYG_07730	uncharacterized protein	0.072	-3.79097	0.0284079	down	0	0.1	0	0.63	0.34	0.71	0.0333333	0.56
gene-FOYG_00536	uncharacterized protein	0.072	-3.78834	8.91e-11	down	0	0.59	0.19	4.54	4.99	3.33	0.26	4.28667
gene-FOYG_10965	uncharacterized protein	0.073	-3.77318	8.78e-06	down	0.13	0.35	0.11	3.33	2.39	3.3	0.196667	3.00667
gene-FOYG_05608	isocitrate dehydrogenase [NAD] subunit 1, mitochondrial	0.074	-3.76029	0	down	13.63	11.36	14.14	194.45	189.95	205.24	13.0433	196.547
gene-FOYG_13533	L-lactate dehydrogenase (cytochrome)	0.075	-3.74136	0.000732704	down	0.21	0.09	0	1.59	1.6	1.14	0.1	1.44333
gene-FOYG_16686	uncharacterized protein	0.075	-3.73147	4.91e-14	down	0.06	0.23	0.58	4.3	4.85	4.08	0.29	4.41
gene-FOYG_10496	uncharacterized protein	0.076	-3.72175	0.0355982	down	0	0	0.08	0.61	0.56	0.17	0.0266667	0.446667
gene-FOYG_16068	uncharacterized protein	0.076	-3.7093	0.0343976	down	0.04	0	0	0.12	0.22	0.28	0.0133333	0.206667
gene-FOYG_01886	uncharacterized protein	0.077	-3.70524	0.0335327	down	0.39	0	0	1.8	1.61	2.01	0.13	1.80667
gene-FOYG_12832	uncharacterized protein	0.077	-3.70383	0.0345538	down	0	0	0.12	0.52	0.56	0.87	0.04	0.65
gene-FOYG_15413	cyanamide hydratase	0.077	-3.69243	0.0116572	down	0	0.28	0	0.9	1.59	1.42	0.0933333	1.30333
gene-FOYG_14122	uncharacterized protein	0.078	-3.68863	0.00112356	down	0	0.04	0.08	0.44	0.46	0.73	0.04	0.543333
gene-FOYG_14047	uncharacterized protein	0.08	-3.64242	0.000222114	down	0.68	0	0	2.92	3.51	2.47	0.226667	2.96667
gene-FOYG_16123	uncharacterized protein	0.081	-3.63454	0.0433059	down	0	0	0.09	0.31	0.87	0.29	0.03	0.49
gene-FOYG_05795	uncharacterized protein	0.081	-3.62711	0.0422989	down	0	0.09	0	0.27	0.69	0.35	0.03	0.436667
gene-FOYG_06361	uncharacterized protein	0.081	-3.62659	0.00129793	down	0.11	0.05	0	0.82	0.55	0.7	0.0533333	0.69
gene-FOYG_16669	uncharacterized protein	0.082	-3.61438	0.000182389	down	0.15	0.28	0.14	2.65	2.87	2.25	0.19	2.59
gene-FOYG_16617	uncharacterized protein	0.082	-3.61108	0.0435593	down	0	0.09	0	0.69	0.42	0.28	0.03	0.463333
gene-FOYG_05538	uncharacterized protein	0.082	-3.60879	9.26e-39	down	1.33	0.91	0.71	14.23	12.63	12.89	0.983333	13.25
gene-FOYG_16236	plasma membrane ATPase	0.082	-3.6075	0	down	54.69	55.59	56.78	742.07	717.38	809.53	55.6867	756.327
gene-FOYG_02034	uncharacterized protein	0.083	-3.59742	5.4e-06	down	0.06	0.12	0.17	1.99	1.53	1.32	0.116667	1.61333
gene-FOYG_07605	uncharacterized protein	0.083	-3.58563	5.99e-06	down	0.14	0.13	0.13	2.36	1.41	1.6	0.133333	1.79
gene-FOYG_12765	uncharacterized protein	0.083	-3.58399	3.22e-05	down	0.14	0.12	0.06	1.25	1.47	1.52	0.106667	1.41333
gene-FOYG_13916	uncharacterized protein	0.083	-3.58271	2.22e-21	down	0.9	0.69	0.3	8.49	7.63	8.89	0.63	8.33667
gene-FOYG_09056	uncharacterized protein	0.084	-3.57778	0.0137195	down	0	0.09	0.09	1.19	1.07	0.29	0.06	0.85
gene-FOYG_00395	uncharacterized protein	0.084	-3.5762	1.5e-11	down	0.3	0.11	0.32	3.1	3.49	3.15	0.243333	3.24667
gene-FOYG_11534	uncharacterized protein	0.087	-3.52821	0.0133129	down	0.05	0	0	0.26	0.22	0.18	0.0166667	0.22
gene-FOYG_03962	acyl-CoA dehydrogenase	0.087	-3.51818	0.000351957	down	0.18	0	0.16	1.4	1.41	1.51	0.113333	1.44
gene-FOYG_05348	uncharacterized protein	0.088	-3.51364	0.00115819	down	0	0	0.41	0.92	3.22	1.06	0.136667	1.73333
gene-FOYG_15806	uncharacterized protein	0.088	-3.51155	0.0153336	down	0	0.19	0	0.71	1.09	0.68	0.0633333	0.826667
gene-FOYG_10504	uncharacterized protein	0.088	-3.51134	5.77e-05	down	0.21	0.09	0.19	2.31	1.73	2.12	0.163333	2.05333
gene-FOYG_07723	uncharacterized protein	0.088	-3.50575	0.0148416	down	0	0.06	0.06	0.25	0.45	0.55	0.04	0.416667
gene-FOYG_01750	uncharacterized protein	0.088	-3.5025	0.00685588	down	5.94	3.07	0.11	42	34.93	39.09	3.04	38.6733
gene-FOYG_09758	phenazine biosynthesis protein	0.089	-3.49384	5.64e-35	down	2.35	1.21	2.26	23.82	18.26	29.84	1.94	23.9733
gene-FOYG_08489	uncharacterized protein	0.09	-3.47322	7.17e-128	down	0.86	1.25	1.12	12.3	12.6	15.05	1.07667	13.3167
gene-FOYG_00087	uncharacterized protein	0.09	-3.47121	1.89e-204	down	13.07	11.19	16.07	179.94	172.34	146.34	13.4433	166.207
gene-FOYG_08512	uncharacterized protein	0.09	-3.46779	1.35e-55	down	2.17	2.42	2.63	30.16	26.51	32.41	2.40667	29.6933
gene-FOYG_02554	uncharacterized protein	0.091	-3.46045	2.62e-194	down	17.64	11.07	13.99	167.43	186.14	166.68	14.2333	173.417
gene-FOYG_00149	uncharacterized protein	0.092	-3.43641	0.00432362	down	0.07	0.14	0	0.43	0.62	1.46	0.07	0.836667
gene-FOYG_04022	uncharacterized protein	0.093	-3.42587	0.00421436	down	0.23	0	0.1	2.08	0.59	1.15	0.11	1.27333
gene-FOYG_02490	uncharacterized protein	0.094	-3.41654	2.5e-05	down	0.08	0.2	0.29	2.39	1.81	1.56	0.19	1.92
gene-FOYG_10373	uncharacterized protein	0.094	-3.40857	2.86e-116	down	41.99	45.97	44.14	562.85	580.47	420.05	44.0333	521.123
gene-FOYG_13474	uncharacterized protein	0.095	-3.39311	0	down	15.34	17.74	15.13	190.57	185.7	187.45	16.07	187.907
gene-FOYG_11679	homoserine O-acetyltransferase	0.096	-3.38761	9.84e-10	down	0.48	0.87	0.11	5.97	5.8	5.06	0.486667	5.61
gene-FOYG_13877	uncharacterized protein	0.096	-3.38708	0.00410441	down	0.39	0	0.17	2.05	1.42	2.83	0.186667	2.1
gene-FOYG_03880	uncharacterized protein	0.096	-3.38093	0.0233681	down	0	0	0.34	1.86	1.01	1.24	0.113333	1.37
gene-FOYG_07053	uncharacterized protein	0.096	-3.37777	0.0221689	down	0	0.17	0	0.73	0.68	0.61	0.0566667	0.673333
gene-FOYG_03650	uncharacterized protein	0.096	-3.37633	2.08e-07	down	0.22	0.07	0.26	2.3	2.42	1.19	0.183333	1.97
gene-FOYG_12856	uncharacterized protein	0.096	-3.37479	0.000855211	down	0.06	0.11	0.05	1.11	0.93	0.56	0.0733333	0.866667
gene-FOYG_09670	glucosamine-6-phosphate deaminase	0.097	-3.36924	0.0203181	down	0.07	0	0.06	0.5	0.57	0.39	0.0433333	0.486667
gene-FOYG_13017	uncharacterized protein	0.097	-3.36444	0.00534601	down	0	0.25	0.12	1.56	0.7	1.98	0.123333	1.41333
gene-FOYG_16065	beta-glucosidase	0.097	-3.36376	0.0203814	down	0.1	0	0.09	0.65	0.69	0.71	0.0633333	0.683333
gene-FOYG_11184	uncharacterized protein	0.098	-3.35362	6.08e-28	down	0.6	1.36	2.12	17.55	14.49	14.99	1.36	15.6767
gene-FOYG_12843	uncharacterized protein	0.098	-3.35227	1.15e-95	down	4.75	3.67	4.88	46.92	55.58	48.55	4.43333	50.35
gene-FOYG_00448	uncharacterized protein	0.098	-3.35106	3.24e-279	down	8.37	7.65	7.21	90.15	91.21	82.45	7.74333	87.9367
gene-FOYG_00083	2,4-dihydroxyhept-2-ene-1,7-dioic acid aldolase	0.098	-3.34465	0.00129887	down	0.24	0.22	0.42	5.02	3.5	1.51	0.293333	3.34333
gene-FOYG_00085	uncharacterized protein	0.1	-3.32486	1.13e-71	down	3.27	3.56	4.64	43.08	41.41	43.81	3.82333	42.7667
gene-FOYG_13049	uncharacterized protein	0.1	-3.3241	0.00487231	down	0.06	0.05	0.05	0.41	0.68	0.79	0.0533333	0.626667
gene-FOYG_15345	gluconolactonase	0.1	-3.32176	4.52e-222	down	13.1	12.87	12.4	135.48	149.07	141.91	12.79	142.153
gene-FOYG_09872	uncharacterized protein	0.1	-3.32132	5.99e-23	down	1.2	1.64	0.71	15.21	10.01	14.04	1.18333	13.0867
gene-FOYG_08069	uncharacterized protein	0.1	-3.32129	1.28e-274	down	24.55	26.18	24.67	276.16	309.39	253.31	25.1333	279.62
gene-FOYG_12114	uncharacterized protein	0.1	-3.31859	5.35e-35	down	5.25	3.9	4.97	63.57	57.78	35.24	4.70667	52.1967
gene-FOYG_01461	uncharacterized protein	0.101	-3.31351	2.09e-77	down	22.05	13.81	22.93	208.7	216.03	217.37	19.5967	214.033
gene-FOYG_09144	uncharacterized protein	0.101	-3.31182	0.0266729	down	0	0.19	0	0.69	0.74	0.66	0.0633333	0.696667
gene-FOYG_15612	uncharacterized protein	0.101	-3.30843	2e-10	down	0.52	1.72	0.3	8.41	8.41	11.15	0.846667	9.32333
gene-FOYG_01460	uncharacterized protein	0.101	-3.30581	0.0011282	down	0.48	0.85	0.4	4.88	7.58	6.58	0.576667	6.34667
gene-FOYG_06659	oxidoreductase	0.102	-3.29297	2.01e-95	down	2.68	2.79	3.85	33.4	34.03	34.61	3.10667	34.0133
gene-FOYG_13529	uncharacterized protein	0.103	-3.28112	0.0086805	down	0.47	0	0	2.83	0.97	1	0.156667	1.6
gene-FOYG_09350	uncharacterized protein	0.103	-3.27514	0.00625678	down	0.26	0	0.44	2.42	2.13	2.97	0.233333	2.50667
gene-FOYG_07519	uncharacterized protein	0.103	-3.27279	2.69e-27	down	0.56	0.62	0.44	4.95	5.37	7.03	0.54	5.78333
gene-FOYG_10514	uncharacterized protein	0.104	-3.27157	1.78e-05	down	0.2	0.37	0.09	2.46	2.43	2.27	0.22	2.38667
gene-FOYG_13448	iron-dependent peroxidase	0.104	-3.26286	1.41e-41	down	1.75	2.04	2.26	22.47	22.57	19.85	2.01667	21.63
gene-FOYG_01004	uncharacterized protein	0.105	-3.25683	8.7e-08	down	0.26	0.16	0.47	3.47	2.72	3.33	0.296667	3.17333
gene-FOYG_05973	uncharacterized protein	0.105	-3.25376	1.13e-30	down	0.88	0.98	1.45	11.19	10.92	12.25	1.10333	11.4533
gene-FOYG_16487	uncharacterized protein	0.105	-3.25225	1.32e-06	down	0.8	0.43	0.14	4.73	4.96	4.52	0.456667	4.73667
gene-FOYG_16272	serine/threonine protein kinase	0.105	-3.24644	0	down	22.88	21.3	22.13	235.89	239.9	225.1	22.1033	233.63
gene-FOYG_17508	uncharacterized protein	0.106	-3.24318	1.7e-12	down	0.51	1.93	0.87	9.99	9.23	15.55	1.10333	11.59
gene-FOYG_00245	cytochrome-b5 reductase	0.106	-3.24032	0.00697423	down	0.11	0.1	0.09	1.22	1.31	0.58	0.1	1.03667
gene-FOYG_13164	D-malate dehydrogenase	0.106	-3.23954	2.41e-18	down	1.89	1.37	0.56	10.4	13.94	15.17	1.27333	13.17
gene-FOYG_01035	uncharacterized protein	0.107	-3.22563	0	down	12.92	14.7	13.31	143.65	144.6	138.64	13.6433	142.297
gene-FOYG_07789	uncharacterized protein	0.107	-3.22485	1.87e-103	down	4.87	4	3.41	44.55	43.12	39.88	4.09333	42.5167
gene-FOYG_10068	uncharacterized protein	0.107	-3.22281	1.01e-85	down	12.15	11.99	13.46	135.42	148.79	106.66	12.5333	130.29
gene-FOYG_07518	uncharacterized protein	0.107	-3.22113	5.82e-52	down	0.78	1.52	1.27	14.15	12.6	10.38	1.19	12.3767
gene-FOYG_13788	uncharacterized protein	0.11	-3.18303	1.19e-05	down	0.1	0.72	0	3.17	2.37	2.85	0.273333	2.79667
gene-FOYG_15624	uncharacterized protein	0.11	-3.18126	2.44e-16	down	2.86	2.33	1.57	26.95	23.19	17.36	2.25333	22.5
gene-FOYG_04120	uncharacterized protein	0.111	-3.17742	0.000805132	down	0.08	0	0.3	1.2	1.11	1.54	0.126667	1.28333
gene-FOYG_15974	uncharacterized protein	0.111	-3.16911	1.52e-05	down	0.08	0.23	0.3	1.54	2.34	2.34	0.203333	2.07333
gene-FOYG_08536	uncharacterized protein	0.111	-3.16711	1.19e-14	down	1.08	0.83	0.52	7.22	6.8	10.53	0.81	8.18333
gene-FOYG_08990	uncharacterized protein	0.111	-3.16709	9.69e-19	down	1.91	0.88	0.86	13.78	11.98	11.49	1.21667	12.4167
gene-FOYG_16592	uncharacterized protein	0.111	-3.16678	0.0106794	down	2.43	2.02	0	12.94	13.66	17.56	1.48333	14.72
gene-FOYG_00287	uncharacterized protein	0.112	-3.16054	0.0402233	down	0	0.15	0	0.46	0.41	0.6	0.05	0.49
gene-FOYG_10058	cofilin	0.112	-3.15422	0.000812845	down	0.68	0.41	0	4.74	3.07	2.65	0.363333	3.48667
gene-FOYG_15526	gluconolactonase	0.114	-3.1356	1.05e-16	down	0.35	0.64	1	5.76	7.94	6	0.663333	6.56667
gene-FOYG_13475	uncharacterized protein	0.114	-3.13136	0	down	52.43	56.84	58.39	540.99	554.26	543.05	55.8867	546.1
gene-FOYG_14423	uncharacterized protein	0.114	-3.12876	0.0140773	down	0.22	0	0	0.87	0.31	0.91	0.0733333	0.696667
gene-FOYG_06697	MFS transporter, NNP family, nitrate/nitrite transporter	0.115	-3.11864	2.53e-41	down	1.07	0.98	1	9.52	9.44	10.59	1.01667	9.85
gene-FOYG_14468	uncharacterized protein	0.115	-3.11472	0.000252312	down	0.43	0.22	0.13	1.98	1.75	2.87	0.26	2.2
gene-FOYG_01057	uncharacterized protein	0.116	-3.10603	3.47e-109	down	4.82	4.52	3.33	41.64	38.72	40.88	4.22333	40.4133
gene-FOYG_04147	uncharacterized protein	0.117	-3.09862	7.28e-06	down	0.3	0.21	0.14	1.91	2.58	1.62	0.216667	2.03667
gene-FOYG_00401	serine/threonine protein kinase	0.117	-3.09198	0.00385139	down	0.23	0.07	0	0.66	0.86	1.19	0.1	0.903333
gene-FOYG_04337	uncharacterized protein	0.118	-3.08049	9.87e-08	down	0.12	0.22	0.37	2.42	2.51	1.83	0.236667	2.25333
gene-FOYG_09650	uncharacterized protein	0.119	-3.07521	0	down	66.94	66.75	63.55	597.63	580.93	671.59	65.7467	616.717
gene-FOYG_13843	uncharacterized protein	0.12	-3.06073	3.59e-49	down	1.75	2.74	2.56	26.46	23.18	15.61	2.35	21.75
gene-FOYG_10519	uncharacterized protein	0.12	-3.05593	0.000126663	down	0.27	0.12	0.48	3.38	2.24	2.48	0.29	2.7
gene-FOYG_00333	uncharacterized protein	0.12	-3.05576	1.33e-06	down	0.28	0.43	0.04	2.59	2.17	2.59	0.25	2.45
gene-FOYG_07420	uncharacterized protein	0.121	-3.05179	0.0042135	down	0.19	0.34	0.16	2.14	2.92	1.36	0.23	2.14
gene-FOYG_10964	uncharacterized protein	0.122	-3.04024	9.55e-13	down	1.17	0.87	0.38	7.59	8.04	6.3	0.806667	7.31
gene-FOYG_04797	3-isopropylmalate dehydratase	0.122	-3.03943	0	down	19.56	22.94	22.01	174.48	175.63	185.77	21.5033	178.627
gene-FOYG_08123	uncharacterized protein	0.122	-3.03411	4.59e-24	down	0.87	0.52	0.57	5.2	5.97	5.76	0.653333	5.64333
gene-FOYG_10772	uncharacterized protein	0.122	-3.03371	1.08e-104	down	1.47	1.68	1.55	14.02	12.91	15.99	1.56667	14.3067
gene-FOYG_13798	uncharacterized protein	0.122	-3.03024	7.72e-12	down	0.4	0.12	0.64	3.5	3.21	4.06	0.386667	3.59
gene-FOYG_14046	uncharacterized protein	0.123	-3.02799	0.0140267	down	0.11	0.1	0.1	1.04	1	0.7	0.103333	0.913333
gene-FOYG_16715	uncharacterized protein	0.123	-3.02776	0.00494866	down	0.05	0	0.05	0.24	0.28	0.41	0.0333333	0.31
gene-FOYG_00806	carboxymethylenebutenolidase	0.123	-3.02622	1.04e-13	down	1.05	0.95	0.56	7.76	6.59	8.6	0.853333	7.65
gene-FOYG_04738	uncharacterized protein	0.123	-3.02187	2.48e-17	down	0.61	0.65	0.52	4.96	5.2	5.94	0.593333	5.36667
gene-FOYG_00449	cysteine synthase A	0.123	-3.01999	2.27e-65	down	2.64	2.07	2.92	24.22	23.46	21.17	2.54333	22.95
gene-FOYG_05796	triacylglycerol lipase	0.123	-3.01787	0.0142968	down	0.79	2.03	0	7.71	8.86	8.83	0.94	8.46667
gene-FOYG_01628	aldose 1-epimerase	0.123	-3.01782	1.35e-31	down	1.62	2.02	1.33	13.52	14.58	16.58	1.65667	14.8933
gene-FOYG_03824	uncharacterized protein	0.124	-3.00961	6.14e-18	down	0.93	1.06	0.55	7.47	7.25	7.9	0.846667	7.54
gene-FOYG_15970	uncharacterized protein	0.127	-2.97444	0.0220337	down	0	0.17	0	0.48	0.45	0.58	0.0566667	0.503333
gene-FOYG_03895	uncharacterized protein	0.127	-2.97157	2.86e-06	down	0.05	0.09	0.03	0.51	0.44	0.48	0.0566667	0.476667
gene-FOYG_10895	uncharacterized protein	0.128	-2.96667	5.16e-90	down	2.29	1.9	1.87	19.14	17.76	15.81	2.02	17.57
gene-FOYG_14156	uncharacterized protein	0.128	-2.96224	1.98e-10	down	0.5	0.69	0.51	5.52	4.52	3.94	0.566667	4.66
gene-FOYG_12912	uncharacterized protein	0.129	-2.95805	3.24e-27	down	2.79	2.78	2.59	27.13	25.67	17.75	2.72	23.5167
gene-FOYG_09404	hydrolase-the HAD superfamily protein	0.129	-2.95526	0.000117542	down	0.35	0.11	0.41	1.57	2.9	3.01	0.29	2.49333
gene-FOYG_13325	uncharacterized protein	0.129	-2.95223	0.000231791	down	0.24	0.07	0.22	1.44	1.24	1.54	0.176667	1.40667
gene-FOYG_13114	uncharacterized protein	0.129	-2.95198	8.83e-27	down	1.17	1.55	2	14.13	13.64	13.16	1.57333	13.6433
gene-FOYG_15676	uncharacterized protein	0.13	-2.94877	2.08e-21	down	0.59	0.78	0.53	6.04	5.21	5.07	0.633333	5.44
gene-FOYG_07786	uncharacterized protein	0.13	-2.94841	0.00017528	down	0.79	0.12	0.12	4.05	2.46	2.06	0.343333	2.85667
gene-FOYG_02931	uncharacterized protein	0.13	-2.94822	0.00624937	down	0.21	0.1	0.1	1.17	1.03	0.63	0.136667	0.943333
gene-FOYG_09436	alpha-D-xyloside xylohydrolase	0.13	-2.94799	4.03e-05	down	0.1	0.02	0.17	1.2	0.81	0.8	0.0966667	0.936667
gene-FOYG_09010	uncharacterized protein	0.13	-2.94286	1.03e-127	down	5.08	4.84	5.38	43.17	46.11	41.73	5.1	43.67
gene-FOYG_12085	uncharacterized protein	0.13	-2.94131	7.97e-154	down	9.01	8.79	9.05	76.88	74.97	77.62	8.95	76.49
gene-FOYG_12514	uncharacterized protein	0.131	-2.93731	3.19e-52	down	1.42	1.64	1.97	14.5	16.12	14.56	1.67667	15.06
gene-FOYG_01105	uncharacterized protein	0.131	-2.93323	4.15e-102	down	6.67	5.88	4.97	49.93	52.45	46.24	5.84	49.54
gene-FOYG_05842	uncharacterized protein	0.131	-2.9331	4.67e-10	down	0.26	0.52	0.38	2.79	3.47	3.06	0.386667	3.10667
gene-FOYG_13476	uncharacterized protein	0.131	-2.93062	0	down	31.14	30.63	30.28	267.18	252.21	262.75	30.6833	260.713
gene-FOYG_09635	uncharacterized protein	0.131	-2.92927	2.77e-17	down	0.6	0.37	0.77	4.54	4.93	5.27	0.58	4.91333
gene-FOYG_06819	uncharacterized protein	0.132	-2.92656	0	down	145.66	138.19	144.78	1173.94	1208.02	1242.62	142.877	1208.19
gene-FOYG_02473	acetyl-CoA carboxylase ACC1	0.132	-2.92596	0	down	9.71	9.89	9.61	79.85	76.36	91.25	9.73667	82.4867
gene-FOYG_05835	uncharacterized protein	0.132	-2.92538	0.000174281	down	0.18	0.33	0.16	1.22	1.59	2.85	0.223333	1.88667
gene-FOYG_07779	uncharacterized protein	0.133	-2.9129	5.06e-23	down	1.65	1.09	1.88	9.51	15.15	14.18	1.54	12.9467
gene-FOYG_07428	uncharacterized protein	0.133	-2.90767	0.0209279	down	0.11	0.1	0.1	1.01	0.75	0.67	0.103333	0.81
gene-FOYG_03948	uncharacterized protein	0.134	-2.90394	9.69e-11	down	0.27	0.68	0.49	4.59	4.34	3.15	0.48	4.02667
gene-FOYG_10823	cytochrome c	0.135	-2.88903	0	down	1064.56	986.72	1026.86	8859.24	8912.74	7657.81	1026.05	8476.6
gene-FOYG_01594	uncharacterized protein	0.135	-2.88701	6.69e-57	down	7.57	7.29	5.82	52.66	57.03	59.37	6.89333	56.3533
gene-FOYG_15348	uncharacterized protein	0.135	-2.88558	3.7e-08	down	0.21	0.76	0.19	3.7	3.23	2.65	0.386667	3.19333
gene-FOYG_16662	uncharacterized protein	0.135	-2.8849	0.00027487	down	0.15	0.66	0.26	1.82	4.38	2.67	0.356667	2.95667
gene-FOYG_02326	uncharacterized protein	0.136	-2.88178	2.87e-05	down	0.7	0.21	0.21	3.38	3.51	2.16	0.373333	3.01667
gene-FOYG_02000	uncharacterized protein	0.136	-2.88055	0.0291938	down	0	0.3	0.14	0.62	2.03	1.04	0.146667	1.23
gene-FOYG_10372	uncharacterized protein	0.136	-2.87919	6.26e-06	down	0.12	0.11	0.39	1.9	1.84	1.31	0.206667	1.68333
gene-FOYG_02856	uncharacterized protein	0.137	-2.87092	0	down	34.88	32.21	34.61	272.62	270.34	284.78	33.9	275.913
gene-FOYG_15605	uncharacterized protein	0.138	-2.85626	1.68e-57	down	2.1	2.05	1.98	16	15.84	17.58	2.04333	16.4733
gene-FOYG_10661	uncharacterized protein	0.138	-2.85541	0.00865722	down	0.07	0.03	0.03	0.4	0.38	0.35	0.0433333	0.376667
gene-FOYG_12918	uncharacterized protein	0.138	-2.85443	0.000197142	down	0.31	0.28	0.18	2.78	1.6	1.81	0.256667	2.06333
gene-FOYG_10500	uncharacterized protein	0.138	-2.85419	0.000166108	down	0.62	0.28	0.27	2.82	3.21	3.26	0.39	3.09667
gene-FOYG_08867	uncharacterized protein	0.139	-2.8513	0.0251241	down	0.16	0.15	0.14	1.38	1.33	0.88	0.15	1.19667
gene-FOYG_16687	acetyltransferase	0.139	-2.84577	4.18e-40	down	8.37	4.39	5.3	43.81	56.16	43.28	6.02	47.75
gene-FOYG_10298	uncharacterized protein	0.139	-2.84297	0.000186094	down	0.17	0.15	0.3	1.7	1.56	1.71	0.206667	1.65667
gene-FOYG_09062	uncharacterized protein	0.139	-2.84185	0.00132216	down	0.14	0.19	0.06	1.05	0.91	1.07	0.13	1.01
gene-FOYG_00668	uncharacterized protein	0.14	-2.83627	1.58e-80	down	1.85	2.05	2.24	14.84	15.48	18.82	2.04667	16.38
gene-FOYG_12128	uncharacterized protein	0.14	-2.83469	1.97e-52	down	3.88	5.24	4.44	38.56	34.3	35.01	4.52	35.9567
gene-FOYG_08578	uncharacterized protein	0.141	-2.82908	9.32e-47	down	1.7	1.75	2.48	15.82	14.74	16.44	1.97667	15.6667
gene-FOYG_12215	L-fuculose-phosphate aldolase	0.141	-2.82646	7.31e-13	down	1.67	1.37	1.2	9.44	13.97	9.98	1.41333	11.13
gene-FOYG_05804	uncharacterized protein	0.141	-2.82413	4.73e-05	down	0.3	0	0.72	2.53	3.44	2.14	0.34	2.70333
gene-FOYG_05542	uncharacterized protein	0.141	-2.823	0.0118353	down	0.33	0.29	0.56	4.56	3.04	1.71	0.393333	3.10333
gene-FOYG_16260	uncharacterized protein	0.142	-2.81762	6.54e-17	down	0.78	1.06	1.04	6.6	8.42	7.65	0.96	7.55667
gene-FOYG_15639	uncharacterized protein	0.142	-2.81592	2.21e-15	down	0.69	0.37	0.44	3.5	3.54	4.6	0.5	3.88
gene-FOYG_09954	mitochondrial 2-oxoglutarate/malate carrier protein	0.143	-2.80888	1.93e-279	down	13.52	18.25	14.79	131.16	133.65	128.61	15.52	131.14
gene-FOYG_06003	uncharacterized protein	0.143	-2.80753	0.0380042	down	0	0	5.01	11.25	16.7	14.73	1.67	14.2267
gene-FOYG_11774	uncharacterized protein	0.143	-2.80584	4.9e-13	down	1.43	0.94	1.38	8.73	11.96	8.47	1.25	9.72
gene-FOYG_12118	biphenyl-2,3-diol 1,2-dioxygenase	0.144	-2.79842	0	down	140.31	135.48	144	1114.34	1089.17	1019.6	139.93	1074.37
gene-FOYG_04254	uncharacterized protein	0.144	-2.79777	7.09e-08	down	0.4	0.37	0.99	5.05	5.63	3.08	0.586667	4.58667
gene-FOYG_15591	uncharacterized protein	0.144	-2.79592	4.94e-05	down	0.33	0.6	0.58	4.1	3.08	4.51	0.503333	3.89667
gene-FOYG_12140	uncharacterized protein	0.144	-2.7955	1.61e-13	down	0.15	0.15	0.14	1.09	1.19	1.11	0.146667	1.13
gene-FOYG_10902	uncharacterized protein	0.144	-2.79544	0.000338051	down	0.37	0.99	1.27	7.26	5.43	7.76	0.876667	6.81667
gene-FOYG_08546	alkanesulfonate monooxygenase	0.145	-2.78795	0.000272084	down	0.29	0.18	0.26	2.16	1.71	1.71	0.243333	1.86
gene-FOYG_04939	uncharacterized protein	0.146	-2.78062	0.0150692	down	0	0.18	0.54	1.94	1.48	2.21	0.24	1.87667
gene-FOYG_04235	uncharacterized protein	0.146	-2.77694	8.73e-05	down	0.44	1.54	2.57	20.86	7.26	7.09	1.51667	11.7367
gene-FOYG_08718	malate dehydrogenase, NAD-dependent	0.146	-2.77349	0	down	132.68	128.5	130.73	961.47	962.25	1068.22	130.637	997.313
gene-FOYG_07505	uncharacterized protein	0.147	-2.767	0.000113703	down	0.04	0.27	0.08	1.25	0.97	0.81	0.13	1.01
gene-FOYG_09641	uncharacterized protein	0.147	-2.76621	0.000341241	down	2.84	4.8	0	22.22	13.13	21.09	2.54667	18.8133
gene-FOYG_04807	L-iditol 2-dehydrogenase	0.148	-2.75539	2.17e-62	down	1.48	1.75	1.92	13.84	11.74	13.13	1.71667	12.9033
gene-FOYG_06910	TdcF protein	0.148	-2.75489	1.35e-150	down	11.78	12.83	15.93	106.83	98.1	98.36	13.5133	101.097
gene-FOYG_05865	uncharacterized protein	0.148	-2.75166	0.00529455	down	0.39	0.35	0.17	2.59	2.22	1.94	0.303333	2.25
gene-FOYG_08097	propionyl-CoA synthetase	0.149	-2.75101	0	down	16.49	18.06	17.3	125.14	126.38	137.72	17.2833	129.747
gene-FOYG_04405	uncharacterized protein	0.149	-2.75077	2.47e-61	down	8.13	4.48	9.04	56.39	54.21	51.3	7.21667	53.9667
gene-FOYG_13074	D-lactate dehydrogenase (cytochrome)	0.149	-2.74776	7.36e-05	down	0.31	0.28	0.14	2.21	1.5	1.63	0.243333	1.78
gene-FOYG_04325	uncharacterized protein	0.149	-2.74622	3.53e-13	down	0.95	1.38	0.93	9.95	9.09	5.34	1.08667	8.12667
gene-FOYG_11897	uncharacterized protein	0.15	-2.73759	3e-08	down	1.92	1.43	2.19	12.86	13.63	14.33	1.84667	13.6067
gene-FOYG_09572	uncharacterized protein	0.15	-2.73741	1.5e-38	down	1.77	2.37	2.7	11.27	14.89	14.82	2.28	13.66
gene-FOYG_02749	uncharacterized protein	0.15	-2.73687	5.04e-10	down	0.42	0.13	0.15	1.8	1.53	1.79	0.233333	1.70667
gene-FOYG_09257	uncharacterized protein	0.15	-2.73456	6.64e-59	down	3.35	4.39	4.73	30.85	31.19	30.69	4.15667	30.91
gene-FOYG_09802	uncharacterized protein	0.152	-2.71634	8.63e-23	down	0.63	0.61	0.41	3.7	4.21	4.03	0.55	3.98
gene-FOYG_16696	uncharacterized protein	0.154	-2.70085	1.44e-161	down	30.87	31.65	35.3	232.52	232.81	240.93	32.6067	235.42
gene-FOYG_07738	uncharacterized protein	0.155	-2.69184	0.00027061	down	0.09	0.16	0.12	0.87	0.74	1.09	0.123333	0.9
gene-FOYG_08989	uncharacterized protein	0.155	-2.68787	0.000243088	down	0.42	0.29	0.19	2.04	2.3	2.05	0.3	2.13
gene-FOYG_10459	uncharacterized protein	0.155	-2.68616	0.00233413	down	0	0.11	0.28	0.72	1.21	0.92	0.13	0.95
gene-FOYG_00082	uncharacterized protein	0.156	-2.6814	9.04e-51	down	44.55	41.99	40.51	338.84	336.87	232.86	42.35	302.857
gene-FOYG_15973	uncharacterized protein	0.156	-2.67922	1.6e-11	down	0.16	0.43	0.29	2.11	2.21	1.96	0.293333	2.09333
gene-FOYG_08105	threonine dehydratase	0.156	-2.67807	3.66e-28	down	2.8	2.9	2.15	16.21	17.57	21.91	2.61667	18.5633
gene-FOYG_01405	tRNA modification GTPase TrmE	0.157	-2.67129	5.21e-47	down	2.02	1.79	1.89	12.52	14.52	13.31	1.9	13.45
gene-FOYG_14194	uncharacterized protein	0.157	-2.6704	1.3e-16	down	1.87	1.16	1.31	11.19	11.08	8.37	1.44667	10.2133
gene-FOYG_05187	uncharacterized protein	0.157	-2.6698	0	down	37.2	36.32	35.92	264.88	257.46	262.77	36.48	261.703
gene-FOYG_12745	uncharacterized protein	0.158	-2.66606	5.53e-37	down	3.1	3.4	2.6	20.84	21.08	22.2	3.03333	21.3733
gene-FOYG_10997	protein arginine N-methyltransferase 5	0.158	-2.66155	2.45e-267	down	15.28	13.92	13.17	99.22	106.75	106.46	14.1233	104.143
gene-FOYG_00609	uncharacterized protein	0.158	-2.66079	0.0490399	down	0	0.1	0.2	0.85	0.57	0.71	0.1	0.71
gene-FOYG_01758	uncharacterized protein	0.159	-2.65227	1.02e-76	down	11.23	11.11	12.13	84.93	85.96	70.43	11.49	80.44
gene-FOYG_02914	uncharacterized protein	0.159	-2.65184	2.33e-51	down	4.71	4.11	3.24	27.31	31.05	25.88	4.02	28.08
gene-FOYG_14136	uncharacterized protein	0.159	-2.65161	1.04e-47	down	3.13	3.91	3.68	22.65	26.24	26.23	3.57333	25.04
gene-FOYG_13453	uncharacterized protein	0.16	-2.64765	3.63e-05	down	0.23	0.43	0.21	2.34	1.93	1.81	0.29	2.02667
gene-FOYG_15183	uncharacterized protein	0.16	-2.64644	7.03e-06	down	0.69	0.08	0.46	2.76	2.59	3.13	0.41	2.82667
gene-FOYG_14525	uncharacterized protein	0.16	-2.63968	5.99e-71	down	5.34	4.26	4.48	31.61	34.31	31.55	4.69333	32.49
gene-FOYG_05546	branched-chain amino acid aminotransferase	0.161	-2.63868	2.56e-64	down	13.61	11.58	7.86	68.84	79.02	79.54	11.0167	75.8
gene-FOYG_05744	uncharacterized protein	0.161	-2.63591	0.0271977	down	0	0.22	0.22	0.47	1.4	1.25	0.146667	1.04
gene-FOYG_11330	D-3-phosphoglycerate dehydrogenase	0.161	-2.63528	2.73e-46	down	5.52	4.38	4.02	35.3	31.1	29.41	4.64	31.9367
gene-FOYG_10985	uncharacterized protein	0.161	-2.63332	4.19e-32	down	0.9	0.95	1.34	7.99	6.83	7.23	1.06333	7.35
gene-FOYG_13610	uncharacterized protein	0.162	-2.62919	1.73e-06	down	0.2	0.28	0.27	1.53	1.83	1.77	0.25	1.71
gene-FOYG_13073	uncharacterized protein	0.162	-2.62681	0.000652715	down	0.06	0.15	0.25	0.92	0.8	1.45	0.153333	1.05667
gene-FOYG_01812	uncharacterized protein	0.162	-2.62469	9.95e-21	down	3.75	3.58	5	27.43	31.6	25.81	4.11	28.28
gene-FOYG_03526	uncharacterized protein	0.163	-2.61936	0.000563091	down	0.5	0.56	0.11	2.62	4.11	1.26	0.39	2.66333
gene-FOYG_05971	uncharacterized protein	0.163	-2.61853	3.06e-23	down	1.16	1.11	1.24	8.71	7.5	7.88	1.17	8.03
gene-FOYG_15201	uncharacterized protein	0.163	-2.61827	1.38e-07	down	0.61	0.2	0.35	2.8	3.32	1.76	0.386667	2.62667
gene-FOYG_05030	uncharacterized protein	0.163	-2.61712	2.71e-17	down	2.69	2.26	1.4	15.48	13.02	14.67	2.11667	14.39
gene-FOYG_06217	urease	0.164	-2.60943	5.26e-142	down	6.53	7.57	8.66	53.37	49.35	53.14	7.58667	51.9533
gene-FOYG_09864	uncharacterized protein	0.164	-2.60672	1.46e-21	down	1.7	2.61	2.27	13.74	17.27	13.86	2.19333	14.9567
gene-FOYG_15282	uncharacterized protein	0.166	-2.59212	0.00134517	down	0.16	0.29	0.14	1.48	1.67	0.9	0.196667	1.35
gene-FOYG_15835	uncharacterized protein	0.166	-2.5907	8.46e-30	down	1.85	1.82	2.98	15.1	15.05	14.59	2.21667	14.9133
gene-FOYG_11682	uncharacterized protein	0.166	-2.58648	1.31e-05	down	0.43	0.45	0.13	2.62	1.62	2.46	0.336667	2.23333
gene-FOYG_11473	uncharacterized protein	0.167	-2.58341	0.000164703	down	0.42	0.08	0.43	1.93	3.01	1.32	0.31	2.08667
gene-FOYG_05390	uncharacterized protein	0.168	-2.57767	0	down	96.15	82.99	89.6	560.87	624.8	595.9	89.58	593.857
gene-FOYG_14359	uncharacterized protein	0.168	-2.57574	0.000362976	down	0.83	0.15	0.59	3.03	3.28	3.95	0.523333	3.42
gene-FOYG_01945	malate dehydrogenase, NAD-dependent	0.168	-2.57235	0.00299621	down	0.12	0.44	0.22	1.87	1.89	1.46	0.26	1.74
gene-FOYG_08862	alkanesulfonate monooxygenase	0.168	-2.57003	2.46e-36	down	2.68	3.45	2.54	18.91	19.92	18.01	2.89	18.9467
gene-FOYG_08040	uncharacterized protein	0.169	-2.56671	1.39e-18	down	20.46	22.32	12.73	118.64	121.62	113.09	18.5033	117.783
gene-FOYG_10074	uncharacterized protein	0.169	-2.56541	0.00245109	down	0.17	0.05	0.2	0.44	1.41	0.96	0.14	0.936667
gene-FOYG_06770	uncharacterized protein	0.169	-2.56343	0.00197509	down	0.95	0.82	0.52	6.93	2.65	5.1	0.763333	4.89333
gene-FOYG_04720	uncharacterized protein	0.169	-2.56072	2.43e-249	down	6.54	5.69	6.55	41.64	42.41	40.84	6.26	41.63
gene-FOYG_06922	uncharacterized protein	0.17	-2.5602	3.77e-269	down	26	22.64	22.7	161.19	158.66	149.68	23.78	156.51
gene-FOYG_13357	uncharacterized protein	0.17	-2.55384	0.0138937	down	0.14	0.12	0.36	1.18	1.55	1.38	0.206667	1.37
gene-FOYG_16648	uncharacterized protein	0.172	-2.53899	0.00472475	down	0.18	0	0.39	1.27	1.36	1.06	0.19	1.23
gene-FOYG_09142	uncharacterized protein	0.172	-2.5355	1.7e-144	down	10.99	12.41	13.65	80.62	76.53	82.33	12.35	79.8267
gene-FOYG_09919	uncharacterized protein	0.173	-2.53434	8.41e-187	down	16.98	16.94	18.46	106.97	110.26	120.6	17.46	112.61
gene-FOYG_14457	uncharacterized protein	0.173	-2.5316	7.59e-11	down	0.93	1.18	1.59	7.04	8.64	7.17	1.23333	7.61667
gene-FOYG_12842	uncharacterized protein	0.173	-2.53042	2.1e-67	down	23.37	34.85	28.18	179.69	206.26	169.49	28.8	185.147
gene-FOYG_14146	galactonate dehydratase	0.173	-2.52734	1.1e-14	down	1.45	1.72	1.58	9.11	10.59	10.79	1.58333	10.1633
gene-FOYG_02375	uncharacterized protein	0.174	-2.52506	6.29e-14	down	19.72	12	9.08	85.6	92.47	83.93	13.6	87.3333
gene-FOYG_02245	uncharacterized protein	0.174	-2.52251	0.0185044	down	0	0.22	0.15	0.63	1.1	0.69	0.123333	0.806667
gene-FOYG_02179	uncharacterized protein	0.174	-2.52229	5.2e-10	down	0.76	0.49	1.02	5.9	4.1	4.54	0.756667	4.84667
gene-FOYG_06738	cystathionine beta-lyase	0.176	-2.50882	1.9e-91	down	7.47	9.44	10.11	56.31	60.41	54.87	9.00667	57.1967
gene-FOYG_04095	uncharacterized protein	0.177	-2.50193	2.65e-119	down	26.34	25.43	23.91	158.16	148.32	168.42	25.2267	158.3
gene-FOYG_05296	uncharacterized protein	0.177	-2.49862	1.23e-113	down	31.73	27.17	29.59	191.22	182.85	179.55	29.4967	184.54
gene-FOYG_07912	uncharacterized protein	0.177	-2.49823	2.36e-05	down	0.28	0.68	0.33	2.52	2.7	2.93	0.43	2.71667
gene-FOYG_13829	uncharacterized protein	0.177	-2.49566	0.034594	down	0.07	0.07	0.13	0.76	0.44	0.47	0.09	0.556667
gene-FOYG_15651	uncharacterized protein	0.178	-2.49067	1.13e-23	down	4.1	3.71	3.88	26.43	26.22	20.38	3.89667	24.3433
gene-FOYG_04005	uncharacterized protein	0.178	-2.48902	0.006928	down	0.07	0.21	0.2	1.09	1.55	0.42	0.16	1.02
gene-FOYG_05510	uncharacterized protein	0.18	-2.47709	1e-89	down	6.09	7.96	6.85	42.66	41.52	45.84	6.96667	43.34
gene-FOYG_01822	oxidoreductase	0.181	-2.46657	3.41e-38	down	3.73	8.16	7.87	38.51	42	41.83	6.58667	40.78
gene-FOYG_14285	uncharacterized protein	0.181	-2.46583	0.0449459	down	0	0.12	0.12	0.6	0.71	0.26	0.08	0.523333
gene-FOYG_11480	uncharacterized protein	0.181	-2.46349	3.49e-08	down	2.68	1.53	1.69	12.88	13.38	9.57	1.96667	11.9433
gene-FOYG_10577	uncharacterized protein	0.181	-2.46333	0.00979214	down	0.07	0.18	0.12	0.71	0.83	0.75	0.123333	0.763333
gene-FOYG_14141	uncharacterized protein	0.182	-2.45622	5.73e-08	down	0.45	0.41	0.46	3.12	2.68	2.27	0.44	2.69
gene-FOYG_15406	uncharacterized protein	0.183	-2.45401	3.44e-13	down	2.45	2.38	2.81	14.88	17.16	14.5	2.54667	15.5133
gene-FOYG_01354	glyceraldehyde 3-phosphate dehydrogenase	0.183	-2.44942	0	down	300.4	306.66	308.36	1791.35	1785.2	1961.3	305.14	1845.95
gene-FOYG_14563	uncharacterized protein	0.183	-2.44827	1.19e-15	down	1.83	2.26	2.55	12.19	15.31	12.99	2.21333	13.4967
gene-FOYG_03304	uncharacterized protein	0.183	-2.44802	0.00409284	down	0	1.86	1.07	6.22	5.71	6.16	0.976667	6.03
gene-FOYG_13790	uncharacterized protein	0.183	-2.44779	0.000161404	down	0.39	0.44	0.35	2.54	3.13	1.54	0.393333	2.40333
gene-FOYG_07258	molybdopterin synthase sulfur carrier subunit	0.183	-2.44744	0.00137396	down	9.68	4	23.63	37.05	114	79.45	12.4367	76.8333
gene-FOYG_03877	serine/threonine protein kinase	0.184	-2.44523	5.5e-142	down	7.19	6.56	6.77	38.71	40.12	45.64	6.84	41.49
gene-FOYG_13418	uncharacterized protein	0.184	-2.44435	2.19e-15	down	2.14	1.4	2.53	12.03	13.69	11.58	2.02333	12.4333
gene-FOYG_13473	uncharacterized protein	0.184	-2.44426	3.46e-178	down	16.37	16.83	15.62	99.64	93.19	102.86	16.2733	98.5633
gene-FOYG_16431	uncharacterized protein	0.184	-2.44212	0	down	401.56	399.24	397.78	2332.95	2350.88	2564.37	399.527	2416.07
gene-FOYG_11988	uncharacterized protein	0.184	-2.44061	0	down	274.77	290.53	293.08	1406.69	1389.24	1401.1	286.127	1399.01
gene-FOYG_04889	uncharacterized protein	0.184	-2.43832	2.76108e-37	down	3.91	5.44	4.93	28.07	28.44	29.82	4.76	28.7767
gene-FOYG_12820	NADPH2 dehydrogenase	0.185	-2.43719	0.0139733	down	0	0.2	0.4	1.07	1.38	1.24	0.2	1.23
gene-FOYG_03532	uncharacterized protein	0.185	-2.43187	0.00290062	down	0.36	1.59	0.91	7.65	7.07	2.8	0.953333	5.84
gene-FOYG_04050	uncharacterized protein	0.185	-2.43059	0.0358556	down	0.52	0	0	1.39	0.53	1.05	0.173333	0.99
gene-FOYG_08816	uncharacterized protein	0.186	-2.42974	6.66e-07	down	0.47	0.43	0.08	2.01	1.91	1.94	0.326667	1.95333
gene-FOYG_15681	uncharacterized protein	0.187	-2.42115	8.76e-37	down	3.5	4	4.4	21.99	24.08	24.94	3.96667	23.67
gene-FOYG_05986	pyrimidine 5'-nucleotidase	0.187	-2.42094	7.49e-11	down	4.54	3.03	1.35	16.06	17.41	16.56	2.97333	16.6767
gene-FOYG_02963	uncharacterized protein	0.187	-2.42075	1.15e-120	down	4.49	4.01	3.36	23.45	23.26	23.56	3.95333	23.4233
gene-FOYG_01038	uncharacterized protein	0.187	-2.41878	3.09e-51	down	4.82	4.89	6.09	30.83	31.76	31.58	5.26667	31.39
gene-FOYG_12467	uncharacterized protein	0.187	-2.41781	3.11e-93	down	4.52	4.57	3.85	25.2	26.19	25.42	4.31333	25.6033
gene-FOYG_13726	uncharacterized protein	0.188	-2.40754	1.63e-11	down	3.4	2.05	1.82	14.95	14.11	13.37	2.42333	14.1433
gene-FOYG_01025	uncharacterized protein	0.189	-2.40275	1.79e-18	down	1.06	0.62	0.82	4.97	4.61	5.08	0.833333	4.88667
gene-FOYG_08537	uncharacterized protein	0.189	-2.40226	2.08e-51	down	1.74	2.02	2.75	12.74	13.5	12.35	2.17	12.8633
gene-FOYG_12834	uncharacterized protein	0.19	-2.39929	3.51e-08	down	0.41	0.63	0.74	3.62	3.07	3.87	0.593333	3.52
gene-FOYG_02402	uncharacterized protein	0.19	-2.39906	8.42e-07	down	4.74	3.11	4.4	28.47	26.7	16.29	4.08333	23.82
gene-FOYG_03560	aspartate kinase	0.19	-2.3968	1.38e-43	down	3.26	2.8	2.66	15.7	18.96	16.26	2.90667	16.9733
gene-FOYG_00368	uncharacterized protein	0.19	-2.39265	1.27e-225	down	237.63	237.29	243.08	1380.77	1399.62	1356.99	239.333	1379.13
gene-FOYG_15293	uncharacterized protein	0.191	-2.39008	0.00421385	down	0.43	0.52	0.13	2.19	1.77	2.22	0.36	2.06
gene-FOYG_12019	uncharacterized protein	0.191	-2.38897	2.81e-126	down	7.41	8.94	10.46	48.5	48.11	47.74	8.93667	48.1167
gene-FOYG_05270	uncharacterized protein	0.191	-2.38741	2.36e-93	down	4.29	4.91	5.06	27.99	26.84	28.87	4.75333	27.9
gene-FOYG_08628	uncharacterized protein	0.191	-2.38568	2.92e-49	down	2.88	2.41	2.59	13.89	16.18	15.77	2.62667	15.28
gene-FOYG_05412	uncharacterized protein	0.192	-2.38377	3.33e-90	down	21.85	22.91	20.24	137.03	142.08	98.94	21.6667	126.017
gene-FOYG_10911	uncharacterized protein	0.192	-2.38336	8.9e-07	down	0.31	0.25	0.31	1.32	1.44	2.29	0.29	1.68333
gene-FOYG_14557	uncharacterized protein	0.192	-2.38247	0.000863826	down	0.92	0.28	0.4	3.07	2.37	3.63	0.533333	3.02333
gene-FOYG_13182	uncharacterized protein	0.192	-2.38215	0.0283469	down	0.2	0.27	0	0.97	0.83	0.93	0.156667	0.91
gene-FOYG_05057	bis(5'-adenosyl)-triphosphatase	0.192	-2.38115	1.8e-16	down	2.63	3.97	3.86	19.6	23.82	17.55	3.48667	20.3233
gene-FOYG_13551	uncharacterized protein	0.192	-2.38056	0.000966289	down	0.6	0.68	0.27	1.87	3.73	3.3	0.516667	2.96667
gene-FOYG_15606	uncharacterized protein	0.192	-2.37956	4.9e-13	down	1.38	0.94	1.45	7.01	8.08	6.51	1.25667	7.2
gene-FOYG_03179	acylpyruvate hydrolase	0.192	-2.37807	5.27e-177	down	23.34	25.5	26.81	147.69	152.33	137.96	25.2167	145.993
gene-FOYG_04810	chorismate mutase	0.192	-2.37756	4.71e-96	down	16.42	14.82	17.5	87.82	94.54	98.57	16.2467	93.6433
gene-FOYG_07215	uncharacterized protein	0.193	-2.37624	3.14e-226	down	88.87	89.27	93.67	564.85	564.98	442.49	90.6033	524.107
gene-FOYG_14418	uncharacterized protein	0.193	-2.37591	0.00179722	down	0.37	0.17	0.33	1.88	2.2	0.95	0.29	1.67667
gene-FOYG_08217	uncharacterized protein	0.193	-2.37514	5.25e-76	down	3.3	4.73	3.58	25.07	21.25	20.1	3.87	22.14
gene-FOYG_13326	uncharacterized protein	0.193	-2.37385	2.35e-23	down	1.32	2.02	1.52	10.35	9.34	8.57	1.62	9.42
gene-FOYG_02647	triosephosphate isomerase	0.193	-2.37124	9.21e-290	down	38.55	39.95	44.11	228.7	245.85	232.75	40.87	235.767
gene-FOYG_03950	uncharacterized protein	0.194	-2.36799	1.34e-107	down	24.85	27.52	26.75	154.61	156.54	143.05	26.3733	151.4
gene-FOYG_03202	pyruvate carboxylase	0.194	-2.36788	0	down	220.63	223.93	224.68	1246.13	1244.94	1359.09	223.08	1283.39
gene-FOYG_00519	uncharacterized protein	0.194	-2.36777	0.00312708	down	0.28	0.34	0.17	1.82	0.88	1.84	0.263333	1.51333
gene-FOYG_04103	uncharacterized protein	0.194	-2.36556	1.16e-24	down	1.93	2.37	1.87	12.54	10.81	12.1	2.05667	11.8167
gene-FOYG_02359	uncharacterized protein	0.194	-2.36402	1.02e-08	down	1.64	1.15	0.9	6.93	6.67	7.32	1.23	6.97333
gene-FOYG_06574	uncharacterized protein	0.195	-2.36142	4.27e-11	down	1.61	1.15	1.64	8.76	7.5	8.81	1.46667	8.35667
gene-FOYG_10001	uncharacterized protein	0.195	-2.36141	5.19e-28	down	1.92	1.95	1.72	10.55	10.06	11.31	1.86333	10.64
gene-FOYG_11102	uncharacterized protein	0.195	-2.36009	0.00143511	down	0.57	0.39	0.38	2.19	2.37	3.01	0.446667	2.52333
gene-FOYG_00935	uncharacterized protein	0.195	-2.35858	7.74e-92	down	22.74	22.63	19.59	115.2	128.81	125.39	21.6533	123.133
gene-FOYG_01797	uncharacterized protein	0.195	-2.35847	0.00303198	down	0.43	0.2	0.29	1.35	2.45	1.39	0.306667	1.73
gene-FOYG_04733	uncharacterized protein	0.195	-2.35643	0.000237503	down	0.15	0.16	0.04	0.32	0.74	0.95	0.116667	0.67
gene-FOYG_11737	uncharacterized protein	0.195	-2.35483	1.04e-07	down	1.46	1.32	1.29	8.71	8.08	6.37	1.35667	7.72
gene-FOYG_14562	uncharacterized protein	0.196	-2.35467	0.000594457	down	0.32	0.29	0.57	1.64	2.54	2.56	0.393333	2.24667
gene-FOYG_07023	pyridoxine kinase	0.196	-2.34855	1.93e-18	down	1.62	2.39	1.83	10.1	12.39	13.23	1.94667	11.9067
gene-FOYG_05240	uncharacterized protein	0.197	-2.34444	6.71e-15	down	0.57	0.75	0.82	4.33	3.76	4.18	0.713333	4.09
gene-FOYG_07625	L-asparaginase	0.197	-2.34273	0.00315229	down	0.33	0.3	0.29	2.02	1.14	2.04	0.306667	1.73333
gene-FOYG_13289	uncharacterized protein	0.199	-2.33082	4.04e-29	down	5.63	4.36	5.71	30.57	27.71	29.35	5.23333	29.21
gene-FOYG_13436	3-oxoacyl-[acyl-carrier protein] reductase	0.199	-2.32799	8.83e-10	down	0.75	1.66	2.27	9.7	8.34	6.87	1.56	8.30333
gene-FOYG_01034	1-acylglycerone phosphate reductase	0.2	-2.32422	2.96e-149	down	21.62	18.37	19.6	105.21	115.62	112.64	19.8633	111.157
gene-FOYG_10377	uncharacterized protein	0.2	-2.31944	5.02e-18	down	1.59	1.52	2.09	10.24	9.06	9.64	1.73333	9.64667
gene-FOYG_15685	uncharacterized protein	0.201	-2.31608	4.49e-61	down	12.36	9.54	9.14	54.76	56.42	59.96	10.3467	57.0467
gene-FOYG_04345	uncharacterized protein	0.201	-2.31558	0.000737813	down	0.79	0.48	0.19	2.58	2.97	2.09	0.486667	2.54667
gene-FOYG_15303	uncharacterized protein	0.202	-2.30407	0.0344366	down	0.08	0.14	0.14	0.53	0.89	0.58	0.12	0.666667
gene-FOYG_07515	uncharacterized protein	0.203	-2.30329	2.21e-05	down	0.33	0.69	0.87	3.45	3.71	3.29	0.63	3.48333
gene-FOYG_07860	uncharacterized protein	0.203	-2.30216	4.32e-16	down	4.06	3.06	3.43	17.14	21.22	19.25	3.51667	19.2033
gene-FOYG_07421	uncharacterized protein	0.203	-2.30124	2.08e-09	down	2.53	6.33	8.17	40.05	24.15	29.69	5.67667	31.2967
gene-FOYG_05665	uncharacterized protein	0.203	-2.30119	0.00301718	down	0.44	0.66	0.26	1.81	3.76	1.86	0.453333	2.47667
gene-FOYG_04048	uncharacterized protein	0.204	-2.29655	7.56e-07	down	1.52	0.75	1.22	4.78	6.31	7.87	1.16333	6.32
gene-FOYG_15614	uncharacterized protein	0.204	-2.29314	3.75e-08	down	0.91	1.56	0.81	7.5	6.26	4.2	1.09333	5.98667
gene-FOYG_15405	uncharacterized protein	0.204	-2.29223	1.02e-07	down	1.27	1.02	1.62	8.23	7.43	5.67	1.30333	7.11
gene-FOYG_07120	uncharacterized protein	0.205	-2.28902	0.0264213	down	0	0.94	0.46	2.89	1.97	2.74	0.466667	2.53333
gene-FOYG_15373	uncharacterized protein	0.205	-2.28651	0.0306742	down	0.16	0	0.7	1.52	1.15	2.03	0.286667	1.56667
gene-FOYG_05760	uncharacterized protein	0.205	-2.2864	1.42e-09	down	1.67	2.69	2.61	13.75	16.09	9.28	2.32333	13.04
gene-FOYG_00608	uncharacterized protein	0.205	-2.28525	2.21e-44	down	9.22	11.04	6.92	47.09	51.38	48.59	9.06	49.02
gene-FOYG_15906	uncharacterized protein	0.205	-2.28466	3.92e-19	down	1.91	1.81	2.49	12.54	11.02	10.21	2.07	11.2567
gene-FOYG_01670	ADP,ATP carrier protein	0.205	-2.28458	0	down	1382.22	1412.96	1403.47	7359.64	7444.2	7885.14	1399.55	7562.99
gene-FOYG_11217	uncharacterized protein	0.206	-2.28217	0.000281029	down	2.14	1.27	1.21	8.62	7.79	8.08	1.54	8.16333
gene-FOYG_13327	uncharacterized protein	0.206	-2.28086	2.16e-15	down	3.63	4.18	1.85	19.56	17.64	14.85	3.22	17.35
gene-FOYG_07854	uncharacterized protein	0.206	-2.27995	7.01e-17	down	2.4	3.09	2.91	14.06	16.58	14.85	2.8	15.1633
gene-FOYG_00293	uncharacterized protein	0.206	-2.27994	0.000836335	down	0.53	0.6	0.35	2.68	3.03	2.32	0.493333	2.67667
gene-FOYG_05426	uncharacterized protein	0.207	-2.27553	1.42e-18	down	1.56	1.41	1.78	9.53	8.73	7.42	1.58333	8.56
gene-FOYG_09678	uncharacterized protein	0.207	-2.27198	0.00155999	down	0.33	0.33	0.16	1.37	1.48	1.44	0.273333	1.43
gene-FOYG_11223	uncharacterized protein	0.207	-2.27094	1.34e-51	down	4.41	4.17	3.83	24.39	22.76	19.52	4.13667	22.2233
gene-FOYG_07523	uncharacterized protein	0.208	-2.26813	2.73e-13	down	2.06	5.6	4.03	22.39	24.27	16.61	3.89667	21.09
gene-FOYG_05907	aldehyde dehydrogenase (NAD+)	0.208	-2.26382	0.0147666	down	0.22	0.14	0.13	1.29	0.77	0.55	0.163333	0.87
gene-FOYG_00190	uncharacterized protein	0.208	-2.26353	0.0269209	down	0.36	0	0.16	0.79	1.12	0.84	0.173333	0.916667
gene-FOYG_04414	uncharacterized protein	0.208	-2.26228	1.5e-26	down	2.21	2.64	2.7	12.75	11.87	15.73	2.51667	13.45
gene-FOYG_08629	uncharacterized protein	0.208	-2.26201	1.34e-50	down	10.62	9.88	11.03	55.71	59.27	53.22	10.51	56.0667
gene-FOYG_07768	inorganic pyrophosphatase	0.21	-2.25049	0.00829823	down	0	0.34	0.66	2.13	1.4	1.81	0.333333	1.78
gene-FOYG_15490	uncharacterized protein	0.21	-2.24928	3.2e-10	down	1.38	0.69	0.99	6.64	5.29	4.26	1.02	5.39667
gene-FOYG_01256	uncharacterized protein	0.211	-2.24742	8.06e-229	down	54.37	57.65	52.49	275.16	285.13	308.34	54.8367	289.543
gene-FOYG_12373	uncharacterized protein	0.211	-2.24506	9.68e-14	down	4.48	2.9	2.26	18.53	17.08	14.75	3.21333	16.7867
gene-FOYG_01950	uncharacterized protein	0.211	-2.24373	0.000304077	down	0.26	0.24	0.79	2.81	2.19	1.88	0.43	2.29333
gene-FOYG_15587	uncharacterized protein	0.212	-2.23758	1.8e-111	down	13.1	13.21	15.01	71.54	68.99	76.47	13.7733	72.3333
gene-FOYG_11177	prephenate dehydratase PHA2	0.212	-2.23728	2.85e-12	down	2.87	2.6	2.67	13.87	15.04	13.68	2.71333	14.1967
gene-FOYG_15257	uncharacterized protein	0.212	-2.23583	7.51e-09	down	1.11	0.62	1.3	5.61	4.77	5.47	1.01	5.28333
gene-FOYG_14414	uncharacterized protein	0.213	-2.2316	0.0443546	down	0.12	0.33	0.11	0.92	0.87	1.1	0.186667	0.963333
gene-FOYG_06352	uncharacterized protein	0.213	-2.22995	0.00538215	down	0.17	0.21	0.1	0.83	0.89	0.8	0.16	0.84
gene-FOYG_02989	uncharacterized protein	0.213	-2.2286	1.12e-23	down	4.95	3.2	3.86	21.44	18.96	21.98	4.00333	20.7933
gene-FOYG_16725	uncharacterized protein	0.214	-2.22754	4.55e-05	down	0.47	0.5	0.42	2.05	2.27	2.91	0.463333	2.41
gene-FOYG_06374	uncharacterized protein	0.214	-2.22676	4.61e-42	down	2.28	2.11	2.82	13.49	13.12	11.05	2.40333	12.5533
gene-FOYG_11093	solute carrier family 25, member 46	0.214	-2.22335	2.32e-179	down	14.8	14.04	15.39	76.38	74.93	78.92	14.7433	76.7433
gene-FOYG_13282	uncharacterized protein	0.214	-2.22133	0.000192739	down	0.42	0.58	0.56	2.34	3.15	2.63	0.52	2.70667
gene-FOYG_01828	uncharacterized protein	0.214	-2.22097	0.0194001	down	0.1	0.19	0.05	0.84	0.37	0.53	0.113333	0.58
gene-FOYG_01969	uncharacterized protein	0.215	-2.22038	1.51e-10	down	0.9	0.87	0.57	3.56	4.12	4.48	0.78	4.05333
gene-FOYG_05979	uncharacterized protein	0.215	-2.21855	2.21e-05	down	0.26	0.2	0.27	1.56	1.27	0.98	0.243333	1.27
gene-FOYG_04592	uncharacterized protein	0.215	-2.21502	0.0163689	down	0.63	0	4.14	11.95	5.94	7.3	1.59	8.39667
gene-FOYG_04798	uncharacterized protein	0.216	-2.21288	1.55e-15	down	1.74	0.87	0.79	7.2	4.43	5.88	1.13333	5.83667
gene-FOYG_00726	uncharacterized protein	0.216	-2.20855	4.25e-06	down	0.48	0.87	0.57	2.68	2.95	4.2	0.64	3.27667
gene-FOYG_16536	nitrilase	0.216	-2.2076	4.91e-33	down	4.91	6.2	5.31	25.2	25.8	33.35	5.47333	28.1167
gene-FOYG_02674	uncharacterized protein	0.217	-2.20747	2.74e-30	down	5.55	5.27	5.26	30.69	26.48	26.06	5.36	27.7433
gene-FOYG_06007	uncharacterized protein	0.217	-2.20707	1.49e-07	down	3.56	3.8	3.04	19.57	20.03	13.67	3.46667	17.7567
gene-FOYG_11410	uncharacterized protein	0.217	-2.20504	6.32e-07	down	3.26	1.95	2.11	14.31	12.4	10.37	2.44	12.36
gene-FOYG_15738	uncharacterized protein	0.217	-2.20484	0.01603	down	0	0.42	0.24	1.33	0.76	1.36	0.22	1.15
gene-FOYG_02742	NADH dehydrogenase	0.217	-2.20419	7.6e-236	down	58.79	63.59	69.82	325.79	318.58	341.48	64.0667	328.617
gene-FOYG_13142	uncharacterized protein	0.217	-2.20342	0.014114	down	5.66	0.37	1.9	12.27	15.4	12.91	2.64333	13.5267
gene-FOYG_11776	uncharacterized protein	0.217	-2.20183	2.87e-70	down	15.33	12.05	15.64	74.73	76.99	68.33	14.34	73.35
gene-FOYG_08215	uncharacterized protein	0.217	-2.20148	3.08e-29	down	2.87	2.87	2.65	14.97	14.88	13.15	2.79667	14.3333
gene-FOYG_05036	uncharacterized protein	0.218	-2.20086	5.55e-33	down	2.61	3.44	3.87	17.62	18.08	15.33	3.30667	17.01
gene-FOYG_13230	uncharacterized protein	0.218	-2.1999	2.43e-88	down	8.3	9.7	7.42	39.93	45.5	44.68	8.47333	43.37
gene-FOYG_07517	uncharacterized protein	0.218	-2.19784	8.5e-11	down	1.75	1.07	1.73	7.24	7.47	8.78	1.51667	7.83
gene-FOYG_13977	adenylosuccinate lyase	0.218	-2.19649	3.61e-193	down	31.01	31.95	33.08	156.93	159.98	173.87	32.0133	163.593
gene-FOYG_13071	uncharacterized protein	0.218	-2.19608	0.00657585	down	0.17	0.23	0.37	1.7	0.6	1.63	0.256667	1.31
gene-FOYG_09365	uncharacterized protein	0.219	-2.19126	0.0373213	down	0.48	0.22	0	1.15	0.74	1.54	0.233333	1.14333
gene-FOYG_09865	uncharacterized protein	0.219	-2.18983	4.07e-263	down	84.59	81.02	80.81	412.61	428.34	407.49	82.14	416.147
gene-FOYG_01576	oxidoreductase	0.219	-2.18977	2.45e-05	down	1.44	1.3	1.26	5.68	7.48	7.07	1.33333	6.74333
gene-FOYG_13072	uncharacterized protein	0.219	-2.18976	9.82e-05	down	0.33	0.25	0.21	1.44	1.15	1.39	0.263333	1.32667
gene-FOYG_05179	bifunctional 4-alpha-glucanotransferase/amylo-alpha-1,6-glucosidase	0.219	-2.18922	1.05e-116	down	4.02	3.97	4.07	20	21.15	20.18	4.02	20.4433
gene-FOYG_06765	uncharacterized protein	0.22	-2.18739	0	down	20.25	20.27	20.99	103.9	97.74	110.58	20.5033	104.073
gene-FOYG_00965	uncharacterized protein	0.22	-2.18596	6.93e-05	down	0.76	1.36	2.42	7.18	8.16	7.92	1.51333	7.75333
gene-FOYG_15283	uncharacterized protein	0.22	-2.18502	0.00822402	down	0.1	0.38	0.37	1.5	1.71	1.15	0.283333	1.45333
gene-FOYG_04627	uncharacterized protein	0.22	-2.18245	1.48e-121	down	7.75	8.15	7.79	41.8	41.48	36.63	7.89667	39.97
gene-FOYG_06658	uncharacterized protein	0.22	-2.18215	4.08e-40	down	9.9	9.54	10.55	50.24	49.93	50.98	9.99667	50.3833
gene-FOYG_03465	uncharacterized protein	0.221	-2.18114	1.84e-09	down	1.95	1.18	2.19	9.88	7.95	8.97	1.77333	8.93333
gene-FOYG_01454	ribonucleoside-diphosphate reductase large chain	0.221	-2.18041	2.99e-274	down	22.65	23.32	23.87	93.5	97.48	93.01	23.28	94.6633
gene-FOYG_10668	uncharacterized protein	0.221	-2.17922	0.00162768	down	0.38	0.11	1.03	2.46	2.41	2.68	0.506667	2.51667
gene-FOYG_04994	uncharacterized protein	0.221	-2.17813	8.19e-110	down	25.93	27.48	26.57	155.15	167.43	139.75	26.66	154.11
gene-FOYG_16196	homoisocitrate dehydrogenase	0.221	-2.17764	0	down	134.52	134.53	136.16	658.96	671.22	708.53	135.07	679.57
gene-FOYG_11011	MFS transporter, SP family, general alpha glucoside:H+ symporter	0.221	-2.17534	4.31e-36	down	3.15	2.66	3.31	16.91	14.88	13.54	3.04	15.11
gene-FOYG_00433	uncharacterized protein	0.221	-2.17504	8.37e-16	down	2.31	2	2.12	9.17	11.65	11.4	2.14333	10.74
gene-FOYG_15226	uncharacterized protein	0.221	-2.17487	0.000433715	down	1.22	1.64	1.32	6.6	7.32	7.02	1.39333	6.98
gene-FOYG_05364	uncharacterized protein	0.222	-2.17107	4.29e-30	down	3.08	3.72	2.78	15.92	18.67	14.42	3.19333	16.3367
gene-FOYG_05666	uncharacterized protein	0.223	-2.16796	2.87e-37	down	2.23	2.51	2.7	11.4	12.81	12.99	2.48	12.4
gene-FOYG_05241	3-hydroxyisobutyrate dehydrogenase	0.224	-2.15921	1.99e-48	down	8.72	7.57	8.69	41.98	42.4	39.76	8.32667	41.38
gene-FOYG_00367	Fe-Mn family superoxide dismutase	0.224	-2.15867	0	down	892.46	906.03	912.45	4364.81	4580.94	4497.97	903.647	4481.24
gene-FOYG_17092	uncharacterized protein	0.224	-2.15852	0.00091902	down	0.34	0.66	0.5	2.33	2.86	1.96	0.5	2.38333
gene-FOYG_12247	uncharacterized protein	0.224	-2.15841	2.56e-35	down	8.82	8.82	6.37	34.91	39.13	44.43	8.00333	39.49
gene-FOYG_17286	uncharacterized protein	0.224	-2.15735	2.36e-23	down	14.75	15.86	19.73	79.23	87.12	82.59	16.78	82.98
gene-FOYG_17451	uncharacterized protein	0.224	-2.15644	3.68e-05	down	0.45	0.32	0.46	2.32	1.81	2.16	0.41	2.09667
gene-FOYG_12583	uncharacterized protein	0.224	-2.15551	3.47e-16	down	2.84	3.51	2.09	14.08	17.07	11.41	2.81333	14.1867
gene-FOYG_08257	uncharacterized protein	0.225	-2.15366	1.14e-23	down	3.94	3.41	3.68	17.26	20.28	17.1	3.67667	18.2133
gene-FOYG_08679	uncharacterized protein	0.225	-2.15342	0.00266475	down	0.41	0.07	0.03	0.73	0.93	0.84	0.17	0.833333
gene-FOYG_10113	uncharacterized protein	0.225	-2.15157	1.77e-09	down	2.69	4.03	2.73	17.82	16.25	12.67	3.15	15.58
gene-FOYG_01839	uncharacterized protein	0.225	-2.15132	0.013466	down	0.6	0.54	0.35	3.03	2.27	1.98	0.496667	2.42667
gene-FOYG_16607	uncharacterized protein	0.226	-2.14836	1.65e-22	down	2.44	1.59	1.52	8.78	9.39	9.16	1.85	9.11
gene-FOYG_16532	uncharacterized protein	0.226	-2.14681	0	down	70.28	72.79	75.69	350.88	350.11	377.94	72.92	359.643
gene-FOYG_13221	uncharacterized protein	0.226	-2.14664	6.71e-56	down	6.59	5.51	5.01	27.96	27.62	28.57	5.70333	28.05
gene-FOYG_02743	bifunctional hydroxyethylthiazole kinase/thiamine-phosphate diphosphorylase	0.226	-2.14629	3.61e-47	down	7.96	7.39	7.21	37.04	35.95	37.9	7.52	36.9633
gene-FOYG_12139	uncharacterized protein	0.227	-2.14204	3.12e-286	down	48.07	46.17	49.53	239.1	239.76	227.82	47.9233	235.56
gene-FOYG_13412	uncharacterized protein	0.227	-2.1413	2.39e-07	down	0.57	1.11	0.87	3.84	4.27	4.44	0.85	4.18333
gene-FOYG_16437	uncharacterized protein	0.227	-2.13681	1.96e-07	down	0.35	0.35	0.41	2.12	1.77	1.58	0.37	1.82333
gene-FOYG_16317	CAMK/CAMKL/CHK1 protein kinase	0.228	-2.13501	2.91e-13	down	1.4	1.46	1.5	7.75	6.81	7.05	1.45333	7.20333
gene-FOYG_07433	uncharacterized protein	0.228	-2.13434	0.00160314	down	0.34	0.31	0.18	1.58	1.33	1.14	0.276667	1.35
gene-FOYG_14167	uncharacterized protein	0.228	-2.13358	3.62e-20	down	2.32	1.99	2.13	10.32	9.98	11.11	2.14667	10.47
gene-FOYG_00651	bifunctional P-450:NADPH-P450 reductase	0.228	-2.132	6.13e-140	down	9.1	8.68	9.2	42.85	43.36	45.6	8.99333	43.9367
gene-FOYG_06582	replication factor C subunit 1	0.228	-2.13115	1.28236e-141	down	19.16	15.32	17.84	84.9	85.49	87.14	17.44	85.8433
gene-FOYG_06693	uncharacterized protein	0.229	-2.12949	2.48e-05	down	0.8	0.58	0.36	2.85	2.63	2.89	0.58	2.79
gene-FOYG_02890	3-hydroxybutyryl-CoA dehydrogenase	0.229	-2.12946	1.21e-301	down	74.9	79.01	79.48	385.84	388.74	362.33	77.7967	378.97
gene-FOYG_01956	uncharacterized protein	0.229	-2.12914	0.028618	down	0.3	0.53	1.02	1.95	4.64	2.63	0.616667	3.07333
gene-FOYG_10722	endoribonuclease L-PSP	0.229	-2.12814	1.88e-77	down	25.21	28.87	26.56	136.64	140.21	115.56	26.88	130.803
gene-FOYG_16391	uncharacterized protein	0.229	-2.12696	1.71e-38	down	3.65	2.75	3.77	16.7	16.26	16.31	3.39	16.4233
gene-FOYG_13773	uncharacterized protein	0.229	-2.12516	8.12e-14	down	1	1.09	0.84	4.02	5.6	4.66	0.976667	4.76
gene-FOYG_06820	uncharacterized protein	0.229	-2.12508	0.00378162	down	0.14	0.17	0.17	0.8	0.77	0.73	0.16	0.766667
gene-FOYG_11711	glucan 1,6-alpha-glucosidase	0.23	-2.11938	3.13e-14	down	1.73	2.02	1.17	7.36	8.35	8.05	1.64	7.92
gene-FOYG_08841	uncharacterized protein	0.23	-2.11914	3.25e-18	down	8.17	6.78	5.07	29.18	34.56	32.14	6.67333	31.96
gene-FOYG_00135	uncharacterized protein	0.23	-2.11905	0.0379013	down	0.3	0.18	0.09	0.94	0.93	0.83	0.19	0.9
gene-FOYG_12669	uncharacterized protein	0.231	-2.117	2.08e-66	down	7.64	8.47	8.04	35.92	38.56	42.19	8.05	38.89
gene-FOYG_03976	uncharacterized protein	0.231	-2.11649	0.0122082	down	0.31	0.07	0.28	1.28	0.72	1.16	0.22	1.05333
gene-FOYG_12844	uncharacterized protein	0.231	-2.1147	1.02e-13	down	2.1	1.38	2.55	10.08	8.34	10.62	2.01	9.68
gene-FOYG_09636	uncharacterized protein	0.231	-2.11365	2.29e-225	down	15.03	14.57	14.81	73.09	69.28	71.83	14.8033	71.4
gene-FOYG_13979	uncharacterized protein	0.231	-2.11283	5.88e-26	down	1.5	1.21	1.68	6.17	6.84	8.04	1.46333	7.01667
gene-FOYG_16069	uncharacterized protein	0.231	-2.11259	0.0174336	down	0.15	0.13	0.33	0.36	1.29	1.3	0.203333	0.983333
gene-FOYG_08792	glucose-fructose oxidoreductase	0.232	-2.10969	1.68e-51	down	12.55	9.94	10.58	51.08	58.3	49.17	11.0233	52.85
gene-FOYG_10499	uncharacterized protein	0.232	-2.10951	5.32e-09	down	1.01	1.31	1.13	6.29	5.24	5.1	1.15	5.54333
gene-FOYG_05805	uncharacterized protein	0.232	-2.10925	1.48e-11	down	0.83	0.87	0.68	4.12	2.86	4.42	0.793333	3.8
gene-FOYG_10819	uncharacterized protein	0.232	-2.10869	1.21e-08	down	5.08	6.45	3.4	28.7	23.05	19.28	4.97667	23.6767
gene-FOYG_09266	uncharacterized protein	0.232	-2.10507	0.010994	down	0.89	1.18	1.49	6.54	6.02	4.56	1.18667	5.70667
gene-FOYG_13332	uncharacterized protein	0.233	-2.10465	4.31e-93	down	14.34	15.37	15.5	69.89	70.72	75.88	15.07	72.1633
gene-FOYG_11775	uncharacterized protein	0.233	-2.10436	0.000820904	down	2.16	0.43	1.04	5.44	6.22	5.36	1.21	5.67333
gene-FOYG_06523	uncharacterized protein	0.233	-2.10216	2.66e-24	down	4.27	4.23	3.38	18.39	19.89	18.36	3.96	18.88
gene-FOYG_04042	uncharacterized protein	0.233	-2.10066	0.000165369	down	0.31	0.49	0.62	1.79	2.15	2.87	0.473333	2.27
gene-FOYG_15517	haloacid dehalogenase, type II	0.234	-2.09526	0.000444947	down	0.68	0.77	1.2	3.57	4.4	4.64	0.883333	4.20333
gene-FOYG_03430	uncharacterized protein	0.234	-2.09358	1.07e-21	down	2.45	3.15	3.09	14.29	15.94	12.26	2.89667	14.1633
gene-FOYG_09290	uncharacterized protein	0.234	-2.09334	8.73e-05	down	0.47	0.27	0.42	1.93	1.51	2.03	0.386667	1.82333
gene-FOYG_09308	uncharacterized protein	0.235	-2.09225	6.35e-08	down	1.12	1.67	1	6.01	5.28	6.71	1.26333	6
gene-FOYG_08872	uncharacterized protein	0.235	-2.09179	2.68e-19	down	1.9	1.73	2.71	11.87	9.8	8.51	2.11333	10.06
gene-FOYG_12862	uncharacterized protein	0.235	-2.09101	0.0125261	down	0.3	0.14	0.2	1.32	1.02	0.71	0.213333	1.01667
gene-FOYG_08231	uncharacterized protein	0.236	-2.08611	3.2e-06	down	20.11	21.32	21.69	86.22	76.32	117.85	21.04	93.4633
gene-FOYG_00938	uncharacterized protein	0.236	-2.08554	4.6e-09	down	1.4	0.8	1.05	4.48	5.54	5.27	1.08333	5.09667
gene-FOYG_04861	protein pyrABCN	0.236	-2.08522	3.31e-154	down	5.81	5.66	6.36	27.3	27.6	29.43	5.94333	28.11
gene-FOYG_01457	pirin (iron-binding nuclear protein)	0.236	-2.08475	1.63e-14	down	2.74	1.91	2.61	11.11	9.63	13.38	2.42	11.3733
gene-FOYG_16266	uncharacterized protein	0.236	-2.08293	0	down	21.67	21.59	21	100.94	101.66	100.66	21.42	101.087
gene-FOYG_08214	uncharacterized protein	0.236	-2.08181	8.94e-181	down	72.32	68.39	66.44	344.86	341.29	301.79	69.05	329.313
gene-FOYG_12763	uncharacterized protein	0.236	-2.0807	4.17e-06	down	0.97	0.51	0.56	2.55	2.93	4	0.68	3.16
gene-FOYG_01509	uncharacterized protein	0.236	-2.08021	8e-48	down	3.99	3.84	3.41	16.85	18.4	17.66	3.74667	17.6367
gene-FOYG_06422	uncharacterized protein	0.237	-2.07848	0	down	319.84	323.98	317.28	1606.11	1415.96	1497.27	320.367	1506.45
gene-FOYG_10231	uncharacterized protein	0.237	-2.0776	8.9e-31	down	4.43	4.53	4.37	23.43	19.25	19.93	4.44333	20.87
gene-FOYG_12574	uncharacterized protein	0.237	-2.07688	0.00199007	down	0.89	0.61	0.1	1.93	3.11	2.36	0.533333	2.46667
gene-FOYG_15737	uncharacterized protein	0.237	-2.07605	0.0265445	down	0.58	0.1	0.2	0.89	2.26	0.95	0.293333	1.36667
gene-FOYG_15674	uncharacterized protein	0.237	-2.07531	4.46e-09	down	1.7	1.54	1.94	8.51	8.53	7.25	1.72667	8.09667
gene-FOYG_00764	uncharacterized protein	0.237	-2.07501	0.0496938	down	0.09	0.23	0.15	0.74	0.44	1.03	0.156667	0.736667
gene-FOYG_12913	uncharacterized protein	0.238	-2.07346	3.35e-30	down	4.54	4.37	5.05	20.78	23.02	21.63	4.65333	21.81
gene-FOYG_13364	alcohol dehydrogenase (NADP+)	0.238	-2.07252	1.06e-44	down	8.71	9.06	7.25	38.96	37.19	40.68	8.34	38.9433
gene-FOYG_12468	uncharacterized protein	0.238	-2.07158	9.9e-25	down	3.08	3.7	3.13	16.2	17.13	13.17	3.30333	15.5
gene-FOYG_05780	uncharacterized protein	0.238	-2.06959	0.0462573	down	0.12	0.16	0.05	0.51	0.42	0.59	0.11	0.506667
gene-FOYG_08185	uncharacterized protein	0.238	-2.06851	1.59e-12	down	0.82	0.71	1.04	3.55	3.57	4.89	0.856667	4.00333
gene-FOYG_01112	uncharacterized protein	0.238	-2.06804	1.62e-92	down	8.41	8.06	8.27	42.29	39.74	33.71	8.24667	38.58
gene-FOYG_00294	uncharacterized protein	0.239	-2.06651	7.04e-28	down	13.83	10.03	13.49	59.2	57.18	56.68	12.45	57.6867
gene-FOYG_12312	uncharacterized protein	0.239	-2.06594	6.69e-52	down	3.06	3.3	3.35	14.7	15.6	15.18	3.23667	15.16
gene-FOYG_10271	replication fork protection complex subunit Csm3/Swi3	0.239	-2.064	7.05e-14	down	19.65	19.88	10.41	59.72	65.94	61.37	16.6467	62.3433
gene-FOYG_12025	uncharacterized protein	0.239	-2.06385	1.5e-81	down	103.11	116.46	105.04	532.59	586.65	389.82	108.203	503.02
gene-FOYG_15817	uncharacterized protein	0.24	-2.05663	2.73e-08	down	1.11	1.86	0.99	6.73	6.72	4.99	1.32	6.14667
gene-FOYG_11896	salicylate hydroxylase	0.241	-2.05432	0.00928252	down	0.22	0.41	0.4	1.51	1.62	1.65	0.343333	1.59333
gene-FOYG_17619	uncharacterized protein	0.241	-2.05371	2.54e-07	down	2.01	3.82	2.83	12.78	14.83	12.54	2.88667	13.3833
gene-FOYG_10346	enoyl-CoA hydratase	0.241	-2.05316	9.37e-125	down	33.11	37.66	36.17	163.34	170.85	159.85	35.6467	164.68
gene-FOYG_10759	uncharacterized protein	0.241	-2.05277	6.45e-10	down	2.49	2.79	2.2	10.52	14.1	9.92	2.49333	11.5133
gene-FOYG_10506	uncharacterized protein	0.241	-2.05232	0.00195709	down	0.23	0.55	0.27	1.1	1.71	2.04	0.35	1.61667
gene-FOYG_10903	uncharacterized protein	0.242	-2.04926	0.000605424	down	3.2	3.91	2.62	12.7	15.44	15.87	3.24333	14.67
gene-FOYG_07418	uncharacterized protein	0.242	-2.04887	0.0327758	down	0.12	0.11	0.03	0.34	0.44	0.39	0.0866667	0.39
gene-FOYG_05195	peptidylprolyl isomerase	0.242	-2.04643	1.04e-132	down	64.55	60.24	59.81	265.2	282.27	297.58	61.5333	281.683
gene-FOYG_01730	uncharacterized protein	0.242	-2.04442	3.26e-50	down	8.08	9.46	8.02	42.47	38.41	36.61	8.52	39.1633
gene-FOYG_04450	uncharacterized protein	0.243	-2.04254	9.47e-106	down	8.34	8.88	9.24	42.12	41.45	38.04	8.82	40.5367
gene-FOYG_01927	uncharacterized protein	0.243	-2.04133	4.04e-06	down	0.9	0.45	1.1	4.04	3.98	3.2	0.816667	3.74
gene-FOYG_08265	uncharacterized protein	0.243	-2.04116	1.02e-116	down	12.13	12.91	10.94	54.11	56.09	54.77	11.9933	54.99
gene-FOYG_02238	uncharacterized protein	0.243	-2.04081	8e-20	down	0.82	0.84	1.1	4.46	3.88	4.36	0.92	4.23333
gene-FOYG_16853	uncharacterized protein	0.243	-2.03945	2.37e-21	down	4.17	3.57	2.9	14.74	15.76	17.96	3.54667	16.1533
gene-FOYG_05230	uncharacterized protein	0.243	-2.0388	7.67e-53	down	10.64	10.94	12.98	62.54	66.76	54.11	11.52	61.1367
gene-FOYG_15588	AAT family amino acid transporter	0.244	-2.0378	1.06e-08	down	0.82	0.81	1.41	4.86	4.61	4.55	1.01333	4.67333
gene-FOYG_00720	uncharacterized protein	0.244	-2.03727	7.29e-06	down	1.7	1.09	0.45	5.79	5.27	3.61	1.08	4.89
gene-FOYG_05958	ADP-ribose pyrophosphatase	0.244	-2.03626	2.34e-10	down	3.82	2.13	4.46	15.07	18.26	14.18	3.47	15.8367
gene-FOYG_09696	electron-transferring-flavoprotein dehydrogenase	0.244	-2.03471	9.43e-270	down	30.57	30.27	33.52	139.59	138.59	152.76	31.4533	143.647
gene-FOYG_16714	uncharacterized protein	0.244	-2.03256	1.64e-07	down	0.45	1	1.04	3.99	3.38	4.02	0.83	3.79667
gene-FOYG_00349	uncharacterized protein	0.245	-2.02768	6.53e-107	down	13.14	10.12	10.68	47.95	52.42	53.64	11.3133	51.3367
gene-FOYG_03876	uncharacterized protein	0.246	-2.0256	2.58e-41	down	5	5.42	6.29	25.45	26.16	24.31	5.57	25.3067
gene-FOYG_10660	uncharacterized protein	0.246	-2.0253	9.4e-06	down	0.57	0.31	0.43	1.86	2.17	1.88	0.436667	1.97
gene-FOYG_14185	uncharacterized protein	0.246	-2.02341	0.000117242	down	0.78	0.71	1.15	4.26	3.91	3.83	0.88	4
gene-FOYG_09186	uncharacterized protein	0.246	-2.02327	8.04e-39	down	26.82	28.96	27.05	110.7	121.28	139.51	27.61	123.83
gene-FOYG_02175	glucosamine-6-phosphate isomerase	0.246	-2.02303	0.0150549	down	0.19	0.5	0.97	3.18	1.73	2.69	0.553333	2.53333
gene-FOYG_15307	uncharacterized protein	0.246	-2.02252	1.1e-19	down	2.22	2.7	2.47	12.04	10.76	10.65	2.46333	11.15
gene-FOYG_08116	uncharacterized protein	0.246	-2.02239	1.74e-46	down	3.97	4.4	4.13	18.35	19.57	18.84	4.16667	18.92
gene-FOYG_14180	uncharacterized protein	0.246	-2.02122	1.58e-187	down	40.89	39.29	37.9	168.19	175.89	189.26	39.36	177.78
gene-FOYG_08442	uncharacterized protein	0.247	-2.01947	6.39e-13	down	1.07	1.18	1.32	5.52	6.42	4.52	1.19	5.48667
gene-FOYG_14275	aspartate aminotransferase	0.247	-2.01859	1.2e-166	down	26.81	27.14	28.77	125.73	128.2	119.54	27.5733	124.49
gene-FOYG_03300	rRNA-processing protein LAS1	0.247	-2.01851	1.01e-12	down	3.8	5.99	4.16	20.42	24.98	17.7	4.65	21.0333
gene-FOYG_13464	uncharacterized protein	0.247	-2.01813	2.54e-09	down	1.32	2.64	2.7	10.04	9.45	10.7	2.22	10.0633
gene-FOYG_01626	uncharacterized protein	0.247	-2.01774	5.72e-203	down	94.82	96.22	104.91	460.4	464.38	408.61	98.65	444.463
gene-FOYG_12399	uncharacterized protein	0.247	-2.01694	0.00096385	down	0.21	0.68	0.86	3.31	2.11	2.58	0.583333	2.66667
gene-FOYG_04291	uncharacterized protein	0.247	-2.01584	9.56e-18	down	4.79	3.78	4.14	17.79	21.14	18.1	4.23667	19.01
gene-FOYG_01592	uncharacterized protein	0.248	-2.01125	0.00511596	down	2.02	2.08	2.97	6.75	15.73	7.84	2.35667	10.1067
gene-FOYG_05607	uncharacterized protein	0.248	-2.0108	8.18e-60	down	7.36	6.67	7.53	33.21	32.91	30.7	7.18667	32.2733
gene-FOYG_08264	uncharacterized protein	0.248	-2.01067	0.00805663	down	0.12	0.26	0.26	1.4	0.95	0.54	0.213333	0.963333
gene-FOYG_05161	uncharacterized protein	0.249	-2.0075	0.0179702	down	0.37	0.13	0.13	1	0.91	0.89	0.21	0.933333
gene-FOYG_13861	uncharacterized protein	0.249	-2.00734	2.18e-20	down	3.01	2.92	2.12	12.42	13.04	10.58	2.68333	12.0133
gene-FOYG_12620	uncharacterized protein	0.249	-2.00544	9.54e-12	down	1.28	1.44	1.47	5.81	6.35	6.96	1.39667	6.37333
gene-FOYG_12129	uncharacterized protein	0.249	-2.00454	0.0374516	down	0.83	0.49	0.48	2.08	3.15	2.69	0.6	2.64
gene-FOYG_13324	uncharacterized protein	0.25	-2.00217	7.88e-05	down	0.44	0.81	0.71	2.74	2.84	3.21	0.653333	2.93
gene-FOYG_15673	uncharacterized protein	0.25	-1.99787	1.54e-07	down	0.77	0.76	0.74	3.4	3.74	2.99	0.756667	3.37667
gene-FOYG_06288	uncharacterized protein	0.25	-1.99725	5.58e-222	down	56.86	56.05	55.44	239.13	238.63	270.46	56.1167	249.407
gene-FOYG_01505	phosphoglycolate phosphatase	0.251	-1.9968	7.74e-131	down	19.88	17.17	19.1	83.69	82.47	83.28	18.7167	83.1467
gene-FOYG_08610	uncharacterized protein	0.251	-1.99606	8.37e-15	down	3.93	4.88	4.12	20.52	21.72	15.34	4.31	19.1933
gene-FOYG_14137	uncharacterized protein	0.251	-1.99604	4.92e-47	down	11.95	8.92	10.15	42.26	47.76	47.32	10.34	45.78
gene-FOYG_11013	aspartate aminotransferase, mitochondrial	0.251	-1.99382	4.32e-233	down	135.48	138.41	141.27	582.57	596.76	658.01	138.387	612.447
gene-FOYG_01459	uncharacterized protein	0.251	-1.99146	6.28e-59	down	3.94	4.72	4.37	18.78	19.1	19.97	4.34333	19.2833
gene-FOYG_01449	uncharacterized protein	0.252	-1.99019	1.5e-37	down	5.02	4.28	4.06	18.59	18.96	23.02	4.45333	20.19
gene-FOYG_03006	2-dehydropantoate 2-reductase	0.252	-1.98872	2.71e-21	down	3.2	4.97	4.29	17.22	18.99	18.87	4.15333	18.36
gene-FOYG_05311	uncharacterized protein	0.252	-1.98841	0.000464811	down	0.85	0.67	0.47	3.83	2.54	2.15	0.663333	2.84
gene-FOYG_05490	uncharacterized protein	0.252	-1.98725	5.12e-08	down	1.25	0.92	1.11	5.05	5.15	4.27	1.09333	4.82333
gene-FOYG_12395	uncharacterized protein	0.252	-1.98717	0.000597142	down	1.01	0.57	0.78	3.16	4.97	2.32	0.786667	3.48333
gene-FOYG_05382	uncharacterized protein	0.252	-1.98684	1.09e-134	down	12.04	13.19	15.4	61.93	61.81	56.67	13.5433	60.1367
gene-FOYG_13214	uncharacterized protein	0.252	-1.98682	6.06e-17	down	2.13	3.16	2.81	10.89	13.25	11.7	2.7	11.9467
gene-FOYG_09510	bleomycin hydrolase	0.253	-1.98029	4.32e-163	down	28.46	30.23	28.41	124.22	124.13	134.33	29.0333	127.56
gene-FOYG_01091	uncharacterized protein	0.254	-1.97877	3.3e-08	down	1.53	1.13	1.54	5.82	6.83	5.77	1.4	6.14
gene-FOYG_09634	nitrogen regulatory protein areA	0.254	-1.97553	0	down	48.75	48.41	52.82	222.24	221.76	226.15	49.9933	223.383
gene-FOYG_10802	uncharacterized protein	0.255	-1.9724	1.48e-12	down	1.91	1.11	1.35	6.57	6.21	6.22	1.45667	6.33333
gene-FOYG_09595	ubiquitin carboxyl-terminal hydrolase L3	0.256	-1.96404	2.28e-36	down	2.69	3.13	2.6	11.7	12.27	12.53	2.80667	12.1667
gene-FOYG_13811	uncharacterized protein	0.256	-1.96373	0.00012314	down	0.55	0.94	0.35	3.06	2.45	2.5	0.613333	2.67
gene-FOYG_08149	uncharacterized protein	0.256	-1.96365	3.6e-189	down	84.76	88.47	83.08	356.85	357.06	397.09	85.4367	370.333
gene-FOYG_05332	uncharacterized protein	0.256	-1.96312	1.01e-51	down	10.72	11.04	12.94	50.29	51.29	49.02	11.5667	50.2
gene-FOYG_08552	uncharacterized protein	0.257	-1.96285	2.6e-06	down	0.77	0.96	0.63	2.92	4.05	3.26	0.786667	3.41
gene-FOYG_08322	myo-inositol-1-phosphate synthase	0.257	-1.96089	0	down	611.81	592.99	608.68	2535.36	2515.47	2815.04	604.493	2621.96
gene-FOYG_13477	uncharacterized protein	0.257	-1.95901	0	down	184.34	186.54	183.67	781.31	783.15	835.8	184.85	800.087
gene-FOYG_15726	triacylglycerol lipase	0.257	-1.95899	2.62e-23	down	2.78	3.98	2.94	13.35	15	13.74	3.23333	14.03
gene-FOYG_01625	uncharacterized protein	0.257	-1.95788	1.8e-50	down	73.14	76.89	77.12	371.84	343.03	262.89	75.7167	325.92
gene-FOYG_09468	uncharacterized protein	0.257	-1.95784	6.5e-23	down	4.31	3.29	4.83	17.97	19.88	15.98	4.14333	17.9433
gene-FOYG_12296	ATP synthase subunit beta, mitochondrial	0.257	-1.9576	6.8e-301	down	1092.99	1059.96	1056.87	4466.46	4374.48	5073.59	1069.94	4638.18
gene-FOYG_07928	oxidoreductase	0.257	-1.9575	7.01e-255	down	81.93	78.57	79.13	342.51	331.12	361.78	79.8767	345.137
gene-FOYG_00452	amidohydrolase ytcJ-like	0.258	-1.95698	0.032413	down	0.14	0.13	0.08	0.36	0.67	0.48	0.116667	0.503333
gene-FOYG_08346	uncharacterized protein	0.258	-1.95542	0.000117906	down	0.43	0.87	0.77	2.52	4.04	2.5	0.69	3.02
gene-FOYG_15734	guanine deaminase	0.258	-1.95365	1.26e-17	down	3.51	2.93	4.22	13.82	16.46	15.72	3.55333	15.3333
gene-FOYG_06775	uncharacterized protein	0.258	-1.95208	1.06e-125	down	9.13	9.72	10.81	42.07	39.06	46.79	9.88667	42.64
gene-FOYG_10002	uncharacterized protein	0.259	-1.95113	1.82e-46	down	10.74	10.73	11.06	48.14	48.47	43.41	10.8433	46.6733
gene-FOYG_10804	uncharacterized protein	0.259	-1.94974	0	down	150.24	153.5	153.32	664.75	680	661.01	152.353	668.587
gene-FOYG_01588	arginine biosynthesis ArgJ, mitochondrial	0.259	-1.9484	8.87e-57	down	9.84	11.27	9.88	44.52	44.8	43.79	10.33	44.37
gene-FOYG_12604	uncharacterized protein	0.259	-1.94772	8.52e-05	down	0.42	0.38	1	2.96	2.66	2.14	0.6	2.58667
gene-FOYG_03516	NAD+ synthase (glutamine-hydrolyzing)	0.259	-1.94746	3.6e-60	down	8.28	8.56	7.89	33.24	36.99	35.97	8.24333	35.4
gene-FOYG_06309	arylsulfatase	0.26	-1.94302	9.64e-25	down	4.13	4.93	3.43	17.02	18.32	18.11	4.16333	17.8167
gene-FOYG_13986	uncharacterized protein	0.26	-1.9422	0.0125289	down	1.01	1.13	0.44	3.81	4.45	2.7	0.86	3.65333
gene-FOYG_11415	dimethylaniline monooxygenase (N-oxide forming)	0.261	-1.93952	8.96e-70	down	12.65	12.94	14.27	53.63	58.08	59.03	13.2867	56.9133
gene-FOYG_04326	serine/threonine protein kinase	0.261	-1.93872	4.72e-05	down	0.3	0.31	0.34	1.45	1.4	1.25	0.316667	1.36667
gene-FOYG_15713	feruloyl esterase	0.261	-1.93764	0.0210357	down	0.6	0	0.2	1.02	1.01	1.33	0.266667	1.12
gene-FOYG_16685	uncharacterized protein	0.261	-1.93756	7.23e-05	down	0.34	0.93	1.22	4.03	2.29	4.35	0.83	3.55667
gene-FOYG_04639	uncharacterized protein	0.261	-1.93681	0.00516031	down	0.3	0.73	0.27	1.73	1.76	2.03	0.433333	1.84
gene-FOYG_13199	uncharacterized protein	0.261	-1.93668	4.34e-09	down	1.65	1.3	1.25	6.62	5.42	6.27	1.4	6.10333
gene-FOYG_04346	uncharacterized protein	0.262	-1.93407	1.01e-12	down	2.59	2.56	3.8	13.97	12.21	11.93	2.98333	12.7033
gene-FOYG_01643	ATP synthase subunit 9, mitochondrial	0.262	-1.93381	0	down	1804.91	1828.2	1828.72	7412.78	7453.11	8171.8	1820.61	7679.23
gene-FOYG_01329	ornithine carbamoyltransferase, mitochondrial	0.262	-1.93364	2.48e-98	down	18.04	18.51	19.14	79.5	75.94	81.91	18.5633	79.1167
gene-FOYG_16247	uncharacterized protein	0.262	-1.93316	1.52e-56	down	7.96	8.69	7.51	28.92	32.62	29	8.05333	30.18
gene-FOYG_10070	uncharacterized protein	0.262	-1.93298	2.51e-22	down	2.79	2.5	2.1	11.06	9.65	10.62	2.46333	10.4433
gene-FOYG_04452	hydroxymethylglutaryl-CoA synthase	0.263	-1.92914	4.38e-125	down	13.51	11.78	11.67	51.31	51.56	55.71	12.32	52.86
gene-FOYG_13113	peroxiredoxin (alkyl hydroperoxide reductase subunit C)	0.263	-1.92801	5.92e-251	down	115.59	111	113.01	495.2	450.3	500.06	113.2	481.853
gene-FOYG_01373	alcohol dehydrogenase	0.263	-1.92653	5.82e-111	down	31.36	29.39	27.21	123.76	131.06	117.03	29.32	123.95
gene-FOYG_10775	uncharacterized protein	0.264	-1.92375	2.53e-06	down	0.93	1	1.13	5.32	4.46	3.22	1.02	4.33333
gene-FOYG_10998	uncharacterized protein	0.264	-1.92109	1.2e-230	down	114.75	111.72	114.76	489.74	440.19	507.77	113.743	479.233
gene-FOYG_12393	UDPglucose 6-dehydrogenase	0.264	-1.9205	3.72e-107	down	21.13	19.25	21.32	81.86	78.66	96.72	20.5667	85.7467
gene-FOYG_08865	acyl-CoA dehydrogenase	0.264	-1.92046	2.96e-06	down	1.28	1.16	1.05	3.8	5.8	5.1	1.16333	4.9
gene-FOYG_06029	uncharacterized protein	0.264	-1.92002	1.85e-36	down	16.14	15.91	15.62	68.05	73.8	58.69	15.89	66.8467
gene-FOYG_05667	uncharacterized protein	0.264	-1.91891	4.85e-10	down	3.84	1.95	1.67	10.72	10.46	10.05	2.48667	10.41
gene-FOYG_13527	uncharacterized protein	0.264	-1.91888	0.0102288	down	0.21	0.19	0.38	1.29	1.16	0.85	0.26	1.1
gene-FOYG_00795	uncharacterized protein	0.265	-1.91848	0.000540073	down	0.23	0.24	0.1	0.82	0.78	0.82	0.19	0.806667
gene-FOYG_09539	uncharacterized protein	0.265	-1.91837	6.58e-74	down	14.07	15.44	17.61	73.35	71.82	54.12	15.7067	66.43
gene-FOYG_03119	uncharacterized protein	0.265	-1.91601	0.0147975	down	0.42	0.15	0.38	1.39	0.58	1.78	0.316667	1.25
gene-FOYG_12688	uncharacterized protein	0.265	-1.91532	1.28e-22	down	5.16	6.36	6.87	27.18	25.3	24.89	6.13	25.79
gene-FOYG_05259	uncharacterized protein	0.266	-1.91185	3.05e-09	down	0.54	0.59	0.7	2.71	2.96	2.26	0.61	2.64333
gene-FOYG_15895	uncharacterized protein	0.266	-1.91141	0.00164251	down	2.19	1.67	1.34	5.27	9.75	6.61	1.73333	7.21
gene-FOYG_01810	uncharacterized protein	0.266	-1.91047	0.00169037	down	0.39	0.21	0.16	1.19	0.84	1.02	0.253333	1.01667
gene-FOYG_06399	uncharacterized protein	0.266	-1.91043	0.000134549	down	0.46	0.73	0.42	2.7	2.12	1.92	0.536667	2.24667
gene-FOYG_10761	uncharacterized protein	0.266	-1.90818	0.0208184	down	0.09	0.51	0.33	1.07	2.01	0.86	0.31	1.31333
gene-FOYG_15832	uncharacterized protein	0.266	-1.90818	1.63e-26	down	3.89	4.71	5.28	18.24	20.63	19.29	4.62667	19.3867
gene-FOYG_01983	uncharacterized protein	0.267	-1.90755	8.83e-12	down	2.44	1.68	1.17	7.74	8.79	5.53	1.76333	7.35333
gene-FOYG_05099	uncharacterized protein	0.267	-1.90747	0.00190788	down	1.24	0.93	1.09	5.32	4.51	3.74	1.08667	4.52333
gene-FOYG_15408	uncharacterized protein	0.267	-1.9036	0.00285603	down	0.13	0.47	0.4	1.11	1.51	1.55	0.333333	1.39
gene-FOYG_11514	uncharacterized protein	0.268	-1.90238	1.64e-10	down	1.98	1.73	1.77	7.5	7.67	7.61	1.82667	7.59333
gene-FOYG_10007	uncharacterized protein	0.268	-1.90143	0.0481715	down	0.41	0.13	0.5	0.79	1.28	2.16	0.346667	1.41
gene-FOYG_08654	uncharacterized protein	0.268	-1.90027	2.91e-22	down	12.65	14.86	15.84	73.58	54.53	51.78	14.45	59.9633
gene-FOYG_08278	uncharacterized protein	0.269	-1.89662	2.15e-15	down	1.34	1.5	1.4	5.96	5.84	5.79	1.41333	5.86333
gene-FOYG_09817	mitochondrial trans-2-enoyl-CoA reductase	0.269	-1.89488	2.28e-38	down	3.55	2.6	4.31	12.75	15.14	15.4	3.48667	14.43
gene-FOYG_01037	uncharacterized protein	0.269	-1.89317	3.01e-86	down	20.31	20.26	19.64	86.84	88.1	75.58	20.07	83.5067
gene-FOYG_03781	uncharacterized protein	0.269	-1.89277	0.00301528	down	0.13	0.6	0.35	1.21	2.04	1.29	0.36	1.51333
gene-FOYG_12188	uncharacterized protein	0.27	-1.89084	5.85e-113	down	15.38	15.67	14.05	59.72	61.76	62.72	15.0333	61.4
gene-FOYG_05803	uncharacterized protein	0.27	-1.89053	0.000683719	down	0.7	0.39	0.51	2.76	2.42	1.49	0.533333	2.22333
gene-FOYG_14465	scytalone dehydratase	0.27	-1.8901	0.00163877	down	1.11	2.62	2.51	8.57	11.14	6.41	2.08	8.70667
gene-FOYG_10376	uncharacterized protein	0.27	-1.88862	0	down	155.82	154.37	157.81	623.51	639.37	665.37	156	642.75
gene-FOYG_13228	glycerol kinase	0.27	-1.88792	7.09e-131	down	9.54	10.27	10.65	40.29	41.84	44.21	10.1533	42.1133
gene-FOYG_08465	uncharacterized protein	0.27	-1.88679	9.84e-29	down	3.86	3.47	3.26	15.01	14.98	13.24	3.53	14.41
gene-FOYG_09281	NAD-dependent aldehyde dehydrogenase	0.271	-1.88498	1.37e-07	down	0.74	1.94	1.39	5.45	5.48	5.84	1.35667	5.59
gene-FOYG_16393	serine/threonine protein kinase	0.271	-1.88397	5.31e-07	down	1.94	2.97	3.05	11.79	11.04	9.99	2.65333	10.94
gene-FOYG_14147	uncharacterized protein	0.271	-1.88296	0.00225882	down	0.65	0.98	1.89	4.52	5.17	4.87	1.17333	4.85333
gene-FOYG_01971	copper amine oxidase 1	0.272	-1.88055	7.6e-25	down	3.04	4.66	3.6	15.63	15.45	15.39	3.76667	15.49
gene-FOYG_02765	D-lactate dehydrogenase (cytochrome)	0.272	-1.87863	2.45e-299	down	152.16	158.01	157.84	605.32	628.2	683.23	156.003	638.917
gene-FOYG_00667	uncharacterized protein	0.272	-1.87677	1.07e-15	down	5	3.82	3.74	19.15	16.69	15.31	4.18667	17.05
gene-FOYG_00945	uncharacterized protein	0.273	-1.87505	1.48e-10	down	3.23	3.72	2.85	13.22	14.13	12.63	3.26667	13.3267
gene-FOYG_01784	uncharacterized protein	0.273	-1.87453	9.74e-59	down	15.21	14.84	12.26	58.72	55.21	59.15	14.1033	57.6933
gene-FOYG_08385	uncharacterized protein	0.273	-1.87298	0.00303274	down	0.62	0.56	2.94	4.66	6.29	7.06	1.37333	6.00333
gene-FOYG_12465	uncharacterized protein	0.273	-1.87242	2.19e-24	down	1.32	1.52	1.8	7	6.8	5.2	1.54667	6.33333
gene-FOYG_10491	uncharacterized protein	0.273	-1.8704	2.83e-38	down	10.28	12.33	11.56	50.55	48.51	40.28	11.39	46.4467
gene-FOYG_04703	uncharacterized protein	0.274	-1.87013	4.78e-37	down	9.1	7.43	8.74	35.48	33.62	33.65	8.42333	34.25
gene-FOYG_00275	uncharacterized protein	0.274	-1.86817	7.98e-07	down	5.08	6.63	4.63	30.64	15.5	19.55	5.44667	21.8967
gene-FOYG_04860	pyridoxamine 5'-phosphate oxidase	0.274	-1.86783	5.66e-07	down	2.31	2.95	1.29	6.19	11.89	8.88	2.18333	8.98667
gene-FOYG_04922	uncharacterized protein	0.274	-1.86771	1.88e-26	down	6.25	6.92	5.71	25.04	29.03	23.01	6.29333	25.6933
gene-FOYG_13304	CMGC/CK2 protein kinase	0.274	-1.86567	3.3e-06	down	1.47	1.32	1.22	5.25	5.22	6.92	1.33667	5.79667
gene-FOYG_13140	phospholipase A2	0.274	-1.86527	0.00140973	down	0.34	0.15	0.15	0.85	1.04	0.7	0.213333	0.863333
gene-FOYG_01942	homogentisate 1,2-dioxygenase	0.275	-1.86416	0.0487383	down	0.32	0.39	0.09	0.82	1.43	0.98	0.266667	1.07667
gene-FOYG_04362	uncharacterized protein	0.275	-1.86356	1.1e-47	down	4.24	5.75	5.5	31.91	19.67	29.06	5.16333	26.88
gene-FOYG_02341	uncharacterized protein	0.275	-1.86304	8.07e-07	down	1.1	1.25	1.29	5.51	5.39	5.66	1.21333	5.52
gene-FOYG_01930	uncharacterized protein	0.275	-1.86261	8.43e-05	down	0.58	0.71	0.46	2.07	2.8	2.23	0.583333	2.36667
gene-FOYG_10374	uncharacterized protein	0.275	-1.85995	4.47e-233	down	76.94	73.04	75.03	285.8	304.44	319.12	75.0033	303.12
gene-FOYG_07724	uncharacterized protein	0.276	-1.85905	0.00245257	down	0.54	0.26	0.46	1.51	1.49	2.2	0.42	1.73333
gene-FOYG_09526	transaldolase	0.276	-1.85899	0	down	134.89	139.72	140.14	551.09	542.35	583.46	138.25	558.967
gene-FOYG_10018	uncharacterized protein	0.277	-1.85272	1.28e-11	down	42.76	28.64	27.96	152.89	172.77	72.65	33.12	132.77
gene-FOYG_06338	ubiquinol-cytochrome c reductase core subunit 2	0.277	-1.8525	1e-298	down	112.48	111.59	114.42	439.26	444.77	476.94	112.83	453.657
gene-FOYG_13037	uncharacterized protein	0.277	-1.85148	5.94e-19	down	2.9	2.64	3.05	11.96	12.29	10.28	2.86333	11.51
gene-FOYG_01380	mitochondrial 37S ribosomal protein RSM27	0.277	-1.85126	1.77e-12	down	107.07	73.75	55.85	314.93	334.81	244.86	78.89	298.2
gene-FOYG_12777	uncharacterized protein	0.277	-1.8497	3.12e-150	down	36.78	35.41	34.46	133.64	143.17	151.59	35.55	142.8
gene-FOYG_08321	uncharacterized protein	0.277	-1.84963	5.6e-08	down	0.58	0.78	0.69	2.59	2.35	3.29	0.683333	2.74333
gene-FOYG_08386	cytochrome c oxidase subunit 7	0.278	-1.84904	0.000182451	down	409.32	645.21	300.43	1611.12	1224.67	1524.44	451.653	1453.41
gene-FOYG_01926	uncharacterized protein	0.278	-1.84656	1.24e-64	down	5.49	4.93	5.31	20.27	20.62	22.06	5.24333	20.9833
gene-FOYG_16586	amidohydrolase ytcJ-like	0.278	-1.84646	1.26e-19	down	2.35	4.22	3.85	14.15	13.59	14.17	3.47333	13.97
gene-FOYG_12372	uncharacterized protein	0.278	-1.8454	2.65e-20	down	2.01	2.39	2.63	9.36	9.88	8.93	2.34333	9.39
gene-FOYG_09138	uncharacterized protein	0.278	-1.84427	1.14e-05	down	0.56	0.87	1.7	4.3	4.9	3.38	1.04333	4.19333
gene-FOYG_06132	glycerate dehydrogenase	0.28	-1.83901	1.32e-102	down	19.84	23.68	23.11	86.29	89.12	90.33	22.21	88.58
gene-FOYG_08817	uncharacterized protein	0.28	-1.83773	2.81e-21	down	2.76	2.89	2.62	10.5	8.98	13.49	2.75667	10.99
gene-FOYG_01934	uncharacterized protein	0.28	-1.83731	0.000128256	down	0.85	0.62	0.84	3.3	3.61	2.3	0.77	3.07
gene-FOYG_01724	nucleoside-diphosphate kinase	0.28	-1.83705	0	down	110.52	115.22	113.78	447.03	455.47	448.06	113.173	450.187
gene-FOYG_15910	uncharacterized protein	0.28	-1.83679	1.16e-07	down	1.6	2.12	2.29	7.67	7.88	8.36	2.00333	7.97
gene-FOYG_01376	uncharacterized protein	0.28	-1.83651	0.00327074	down	0.16	0.78	1.1	2.36	2.58	3.29	0.68	2.74333
gene-FOYG_13508	uncharacterized protein	0.28	-1.83453	1.71e-05	down	1.04	0.95	0.72	2.95	3.9	3.88	0.903333	3.57667
gene-FOYG_14507	uncharacterized protein	0.28	-1.83452	1.66e-35	down	12.45	11.41	10.69	46.98	46.64	43.2	11.5167	45.6067
gene-FOYG_00705	uncharacterized protein	0.281	-1.83368	4.24e-06	down	0.78	0.58	0.38	1.84	2.54	2.43	0.58	2.27
gene-FOYG_10493	alpha-glucosidase	0.281	-1.83331	2.1e-77	down	9.74	10.29	11.14	41.06	39.51	43.21	10.39	41.26
gene-FOYG_13772	glutathione S-transferase	0.281	-1.8333	1.19e-65	down	9.01	8.25	10.21	35.4	40.31	33.41	9.15667	36.3733
gene-FOYG_13975	uncharacterized protein	0.281	-1.83324	1.25e-294	down	313.3	289.89	295.15	1156.36	1185.84	1210.1	299.447	1184.1
gene-FOYG_07744	uncharacterized protein	0.281	-1.83304	0.000794076	down	1.05	0.63	0.83	2.69	4.46	2.79	0.836667	3.31333
gene-FOYG_01458	uncharacterized protein	0.281	-1.83266	5.02e-10	down	1.58	1.5	1.47	7.15	6.65	4.27	1.51667	6.02333
gene-FOYG_07729	benzoate 4-monooxygenase	0.281	-1.8325	0.00310264	down	0.37	0.2	0.72	1.71	1.37	2.05	0.43	1.71
gene-FOYG_12126	uncharacterized protein	0.281	-1.8322	0.00425389	down	0.42	0.32	0.44	1.78	0.8	2.04	0.393333	1.54
gene-FOYG_14112	uncharacterized protein	0.281	-1.83086	6.67e-11	down	1.61	2.73	2.25	8.18	9.61	8.42	2.19667	8.73667
gene-FOYG_16232	citrate synthase, mitochondrial	0.281	-1.82937	4.12e-280	down	187.57	186.17	185.9	713.56	705.2	796.41	186.547	738.39
gene-FOYG_13564	uncharacterized protein	0.282	-1.82712	6.55e-05	down	1.01	1.03	1.79	6.2	4.97	4.07	1.27667	5.08
gene-FOYG_08884	H+/K+-exchanging ATPase	0.283	-1.8233	0.0125643	down	0.08	0.18	0.1	0.65	0.26	0.52	0.12	0.476667
gene-FOYG_14386	uncharacterized protein	0.283	-1.82276	0.00227505	down	1.23	1.55	1.49	4.65	7.4	4.84	1.42333	5.63
gene-FOYG_05671	uncharacterized protein	0.283	-1.82182	0.00339851	down	0.79	0.85	0.83	3.46	3.09	3.16	0.823333	3.23667
gene-FOYG_06452	uncharacterized protein	0.284	-1.81834	1.28e-09	down	1.94	1.52	2.67	8.85	7.92	7.35	2.04333	8.04
gene-FOYG_12119	uncharacterized protein	0.284	-1.81758	3.25e-53	down	16.33	15.13	17.89	65.93	69.64	58.23	16.45	64.6
gene-FOYG_08008	S-(hydroxymethyl)glutathione dehydrogenase	0.284	-1.81733	0	down	150.91	140.28	144.09	562.65	566.47	577.04	145.093	568.72
gene-FOYG_04485	uncharacterized protein	0.286	-1.80722	1.85e-07	down	41.58	50.46	55.84	199.85	216.03	147.81	49.2933	187.897
gene-FOYG_15596	uncharacterized protein	0.286	-1.80628	6.18e-10	down	3.49	2.15	2.8	10.72	12.68	9.34	2.81333	10.9133
gene-FOYG_00485	DNA primase large subunit	0.286	-1.80579	3.17255e-14	down	2.03	1.43	1.96	6.91	7.08	7.12	1.80667	7.03667
gene-FOYG_06612	uncharacterized protein	0.286	-1.80507	1.58e-10	down	0.86	1.47	0.88	4.19	4.56	3.78	1.07	4.17667
gene-FOYG_08595	uncharacterized protein	0.286	-1.80396	5.33e-08	down	1.63	0.95	1.11	4.68	5.06	4.57	1.23	4.77
gene-FOYG_16576	uncharacterized protein	0.287	-1.8024	1.39e-11	down	3.17	2.7	2.91	10.65	13.21	10.21	2.92667	11.3567
gene-FOYG_06289	uncharacterized protein	0.287	-1.8018	4.04e-15	down	2.67	2.58	2.96	8.32	11.21	12.35	2.73667	10.6267
gene-FOYG_06660	uncharacterized protein	0.287	-1.80169	5.45e-08	down	2.07	1.99	3.03	9.15	7.7	10.67	2.36333	9.17333
gene-FOYG_05672	uncharacterized protein	0.287	-1.79943	2.72e-09	down	2.96	1.96	3.33	12.8	10.46	8.7	2.75	10.6533
gene-FOYG_13526	trehalose-6-phosphate hydrolase	0.287	-1.79902	0.000464146	down	0.6	0.97	0.26	2.92	2.03	2.08	0.61	2.34333
gene-FOYG_09009	uncharacterized protein	0.288	-1.79805	3.59e-56	down	12.31	12.83	11.53	45.17	50.52	46.44	12.2233	47.3767
gene-FOYG_06712	F1F0 ATP synthase subunit e	0.288	-1.79661	3.29e-168	down	104.39	102.25	110.9	415.89	416.6	392.98	105.847	408.49
gene-FOYG_16456	uncharacterized protein	0.288	-1.79523	1.12e-05	down	0.99	0.57	0.78	3.01	3.4	2.61	0.78	3.00667
gene-FOYG_05441	elongation factor G	0.289	-1.79176	4.82e-36	down	4.09	5.09	4.96	17.34	18.95	18.37	4.71333	18.22
gene-FOYG_16025	uncharacterized protein	0.289	-1.79169	1.09e-24	down	0.96	1.05	0.95	3.7	4.03	3.67	0.986667	3.8
gene-FOYG_00743	uncharacterized protein	0.289	-1.7911	0.00028085	down	0.76	0.76	0.66	4.14	2.26	2.09	0.726667	2.83
gene-FOYG_16524	protein NMT1	0.289	-1.79092	3.07e-205	down	247.38	249.91	255.77	1004.63	1064.6	856.64	251.02	975.29
gene-FOYG_10726	dihydrolipoyllysine-residue succinyltransferase, E2 component	0.289	-1.7907	1.05e-139	down	31.82	33.98	33.49	124.19	119.13	139.22	33.0967	127.513
gene-FOYG_07816	uncharacterized protein	0.289	-1.78983	3.67e-104	down	28.91	30.06	26.71	106.05	112.37	111.39	28.56	109.937
gene-FOYG_06469	uncharacterized protein	0.289	-1.78958	0.00741964	down	0.24	0.33	0.27	0.78	0.96	1.5	0.28	1.08
gene-FOYG_00116	uncharacterized protein	0.29	-1.78737	1.31e-06	down	1.21	1.4	1.01	4.77	4.09	5.03	1.20667	4.63
gene-FOYG_03698	uncharacterized protein	0.29	-1.78667	6.54e-25	down	5.56	4.51	6.07	19.72	20.74	21.48	5.38	20.6467
gene-FOYG_00385	uncharacterized protein	0.29	-1.78526	2.91e-17	down	2	2.22	2.32	7.51	9.06	8.59	2.18	8.38667
gene-FOYG_13077	uncharacterized protein	0.29	-1.78517	1.67e-06	down	1.12	0.68	1	3.98	3.15	3.6	0.933333	3.57667
gene-FOYG_06447	uncharacterized protein	0.29	-1.78442	2.08e-77	down	34.55	36.22	37.36	135.87	130.07	147.8	36.0433	137.913
gene-FOYG_06056	uncharacterized protein	0.29	-1.7844	6.18e-103	down	32.72	33.83	33.19	124.61	133.82	123.95	33.2467	127.46
gene-FOYG_07353	alternative oxidase, mitochondrial	0.291	-1.78335	2.14e-148	down	38.19	38.14	37.22	143.45	146.96	130.53	37.85	140.313
gene-FOYG_08466	uncharacterized protein	0.291	-1.78331	8.5e-15	down	20.85	12.43	24.01	79.71	79.39	59.5	19.0967	72.8667
gene-FOYG_04445	uncharacterized protein	0.291	-1.78266	0.0117696	down	0.18	0.49	0.16	1.33	0.8	1.06	0.276667	1.06333
gene-FOYG_00796	acetyltransferase	0.291	-1.78231	0.00943386	down	1.54	0.31	0.75	3.1	4.24	2.48	0.866667	3.27333
gene-FOYG_08793	acyl-CoA thioester hydrolase	0.291	-1.77845	8.1e-27	down	8.49	10.57	9.6	41.87	44	31.45	9.55333	39.1067
gene-FOYG_08608	thiamine biosynthetic enzyme	0.292	-1.77565	1.06e-36	down	64.85	63.08	64.24	261.06	276.33	197.87	64.0567	245.087
gene-FOYG_16707	uncharacterized protein	0.292	-1.7735	1.58e-25	down	9.81	7.54	8.05	33.22	35.84	27.74	8.46667	32.2667
gene-FOYG_16690	uncharacterized protein	0.293	-1.77255	6.33e-41	down	9.61	11.59	10.86	40.84	41.16	40.07	10.6867	40.69
gene-FOYG_02851	uncharacterized protein	0.293	-1.77191	1.18e-25	down	2.98	3.66	3.22	12.84	12.01	12.69	3.28667	12.5133
gene-FOYG_10063	uncharacterized protein	0.293	-1.7692	3.18e-14	down	4.2	4.39	5.75	18.71	19.23	16.62	4.78	18.1867
gene-FOYG_10723	acyl-CoA dehydrogenase	0.294	-1.76839	7.31e-21	down	4.65	4.63	5.32	18.81	17.95	18.64	4.86667	18.4667
gene-FOYG_09538	fumarate hydratase, mitochondrial	0.294	-1.76818	1.48e-293	down	193.01	195.78	191.49	703.7	722.62	774.35	193.427	733.557
gene-FOYG_06402	NADH-cytochrome b5 reductase 2	0.294	-1.76809	1.2e-214	down	83.39	90.86	84.3	319.74	331.7	328.76	86.1833	326.733
gene-FOYG_03749	uncharacterized protein	0.294	-1.76745	0.0233864	down	0.49	0.44	0.86	2.18	3.04	1.64	0.596667	2.28667
gene-FOYG_04519	uncharacterized protein	0.294	-1.76646	0.00325383	down	0.42	0.44	0.56	1.08	1.44	2.86	0.473333	1.79333
gene-FOYG_00123	uncharacterized protein	0.294	-1.76571	0.0410757	down	0	0.43	0.74	1.48	1.59	1.41	0.39	1.49333
gene-FOYG_06191	uncharacterized protein	0.294	-1.76569	9.87e-15	down	3.51	2.58	3.18	12.22	11.6	11.08	3.09	11.6333
gene-FOYG_10180	uncharacterized protein	0.294	-1.76455	1.1e-58	down	18.12	17.61	19.07	66.36	71.18	69.58	18.2667	69.04
gene-FOYG_07017	uncharacterized protein	0.294	-1.76418	1.09e-17	down	2.91	3.14	2.61	11.13	12.09	9.58	2.88667	10.9333
gene-FOYG_00192	amidohydrolase ytcJ-like	0.295	-1.76272	6.44e-07	down	1.09	1.21	1.81	4.61	6.46	4.58	1.37	5.21667
gene-FOYG_03230	uncharacterized protein	0.295	-1.76184	2.38e-11	down	4.02	4.22	2.89	14.85	13.51	13.52	3.71	13.96
gene-FOYG_00837	uncharacterized protein	0.295	-1.76074	4.11e-17	down	2.77	3.89	4.51	12.45	15.62	14.22	3.72333	14.0967
gene-FOYG_11952	uncharacterized protein	0.295	-1.76062	5.29e-156	down	22.92	25.9	25.65	90.41	91.4	99.51	24.8233	93.7733
gene-FOYG_12138	uncharacterized protein	0.295	-1.75979	3.37e-11	down	3.93	3.47	2.52	13.03	11.06	13.1	3.30667	12.3967
gene-FOYG_08263	uncharacterized protein	0.296	-1.75804	5.75e-18	down	2.04	1.44	1.61	6.11	7.19	5.84	1.69667	6.38
gene-FOYG_13335	uncharacterized protein	0.296	-1.75768	3.07e-07	down	1.09	0.94	1.78	4.24	5.09	5.04	1.27	4.79
gene-FOYG_08032	uncharacterized protein	0.296	-1.75759	0.000986479	down	0.73	0.44	0.65	2.56	2.68	1.61	0.606667	2.28333
gene-FOYG_06183	uncharacterized protein	0.297	-1.75376	2.93e-28	down	11.92	10.21	13.16	40.51	44.08	47.58	11.7633	44.0567
gene-FOYG_10664	uncharacterized protein	0.297	-1.7533	2.34e-23	down	5.7	5.95	7.24	22.27	23.85	24.85	6.29667	23.6567
gene-FOYG_10749	allantoinase	0.297	-1.75153	5.18e-127	down	24.97	28.97	26.62	99.15	99.13	104	26.8533	100.76
gene-FOYG_14393	uncharacterized protein	0.297	-1.75103	0.00577186	down	1.33	1.2	0.97	4.85	4.62	3.6	1.16667	4.35667
gene-FOYG_13706	uncharacterized protein	0.297	-1.74984	0.00220505	down	1.41	0.54	2.29	5.55	5.64	4.73	1.41333	5.30667
gene-FOYG_01531	uncharacterized protein	0.297	-1.74958	2.17e-22	down	1.37	1.3	1.94	5.62	5.56	6.11	1.53667	5.76333
gene-FOYG_09986	serine hydroxymethyltransferase, mitochondrial	0.298	-1.74462	6.55e-250	down	123.56	126.56	129.85	451.99	472.45	492.8	126.657	472.413
gene-FOYG_11066	uncharacterized protein	0.298	-1.74459	1.97e-08	down	2.64	1.55	1.45	7.92	5.06	7.83	1.88	6.93667
gene-FOYG_06790	minichromosome maintenance protein 4 (cell division control protein 54)	0.299	-1.74414	3.48449e-31	down	12.2	13.47	12.23	43.32	48.21	49.77	12.6333	47.1
gene-FOYG_05365	uncharacterized protein	0.299	-1.7441	4.32e-38	down	2.61	3.11	3.84	12.2	11.92	11.63	3.18667	11.9167
gene-FOYG_00393	uncharacterized protein	0.299	-1.74329	1.89e-06	down	0.63	2.14	2.47	7	5.99	6.55	1.74667	6.51333
gene-FOYG_07213	uncharacterized protein	0.299	-1.74157	0.000257806	down	2.04	0.96	0.84	3.82	6.31	4.2	1.28	4.77667
gene-FOYG_11417	uncharacterized protein	0.299	-1.74133	2.78e-13	down	1.39	1.6	1.77	7.27	5.66	5.1	1.58667	6.01
gene-FOYG_02701	uncharacterized protein	0.3	-1.73876	2.54e-15	down	2.18	1.92	1.79	8.03	6.85	7.35	1.96333	7.41
gene-FOYG_04731	3'(2'),5'-bisphosphate nucleotidase	0.3	-1.73631	0.00462422	down	0.21	1.09	0.19	2.06	1.18	2.26	0.496667	1.83333
gene-FOYG_05278	cytochrome b-c1 complex subunit Rieske, mitochondrial	0.3	-1.73518	5.1e-260	down	449.87	429.89	447.98	1612.94	1566.03	1731.52	442.58	1636.83
gene-FOYG_05207	uncharacterized protein	0.3	-1.73513	4.11e-11	down	1.74	2.34	2.27	8.75	8.54	6.31	2.11667	7.86667
gene-FOYG_00246	cytochrome P450 oxidoreductase	0.301	-1.7345	0.0197292	down	0.33	0.52	0.22	1.89	0.76	1.28	0.356667	1.31
gene-FOYG_02399	dihydroxy-acid dehydratase	0.301	-1.73228	0.00172043	down	0.14	0.38	0.44	1.15	1.25	1.23	0.32	1.21
gene-FOYG_06129	uncharacterized protein	0.301	-1.73226	1.08e-08	down	4.09	6.63	2.92	16.66	18.65	15.15	4.54667	16.82
gene-FOYG_03332	DNA polymerase delta subunit 1	0.301	-1.73198	2.20576e-30	down	10.35	9.61	11.7	35.22	42.69	39.14	10.5533	39.0167
gene-FOYG_10072	uncharacterized protein	0.302	-1.72948	1.04e-27	down	5.03	6.62	6.4	23.04	25.11	18.58	6.01667	22.2433
gene-FOYG_01267	uncharacterized protein	0.302	-1.72931	1.35e-10	down	1.07	0.77	1.08	3.95	3.3	3.46	0.973333	3.57
gene-FOYG_11781	uncharacterized protein	0.302	-1.7288	0.0377259	down	0.06	0.26	0.03	0.56	0.27	0.46	0.116667	0.43
gene-FOYG_04143	uncharacterized protein	0.302	-1.7281	4.52e-05	down	0.89	1.07	0.55	3.6	2.91	2.76	0.836667	3.09
gene-FOYG_02635	uncharacterized protein	0.302	-1.72767	0.00121383	down	0.61	0.55	0.57	2.53	1.78	2.23	0.576667	2.18
gene-FOYG_11751	uncharacterized protein	0.302	-1.72763	0.00558773	down	0.69	0.94	1.22	3.48	3.95	3.15	0.95	3.52667
gene-FOYG_06530	carboxymethylenebutenolidase	0.302	-1.72672	2.33e-16	down	6.48	5.9	7	22.23	25.21	23.96	6.46	23.8
gene-FOYG_03330	alpha-methylacyl-CoA racemase	0.302	-1.72626	4.16e-64	down	13.82	15.47	14.14	54.81	48.77	55.92	14.4767	53.1667
gene-FOYG_12544	uncharacterized protein	0.303	-1.72299	1.02e-10	down	6.83	9.94	4.04	28.02	28.06	20.24	6.93667	25.44
gene-FOYG_08646	uncharacterized protein	0.303	-1.72224	7.52e-22	down	7.44	5.21	6.63	23.56	24.54	22.52	6.42667	23.54
gene-FOYG_10201	uncharacterized protein	0.304	-1.71718	7.44e-26	down	5.62	7.51	6.93	24.59	22.42	26.51	6.68667	24.5067
gene-FOYG_14186	uncharacterized protein	0.305	-1.71453	1.6e-05	down	0.76	0.82	1.24	3.02	3.65	3.68	0.94	3.45
gene-FOYG_13885	uncharacterized protein	0.305	-1.71308	2.12e-28	down	12.62	9.07	11.92	39.96	44.72	37.75	11.2033	40.81
gene-FOYG_09136	uncharacterized protein	0.305	-1.71204	1.58e-10	down	3.34	2.54	3.35	11.3	11.57	10.73	3.07667	11.2
gene-FOYG_03602	uncharacterized protein	0.305	-1.71185	8.24e-05	down	0.65	0.41	0.72	2.96	2.05	1.49	0.593333	2.16667
gene-FOYG_02613	uncharacterized protein	0.306	-1.71075	4.28e-16	down	1.23	1.6	1.36	5.63	4.35	5.32	1.39667	5.1
gene-FOYG_00119	uncharacterized protein	0.306	-1.71059	2.31e-32	down	8.23	9.2	8.1	30.43	32.88	29.79	8.51	31.0333
gene-FOYG_16419	uncharacterized protein	0.306	-1.70949	1.38e-27	down	2.17	2.11	2.42	8.52	8.08	7.85	2.23333	8.15
gene-FOYG_08190	uncharacterized protein	0.306	-1.70933	2.09e-90	down	96.19	95.1	106.12	378.98	398.71	305.27	99.1367	360.987
gene-FOYG_06684	acid phosphatase	0.306	-1.70726	5.68e-05	down	1.21	0.75	0.58	2.57	3.48	3.31	0.846667	3.12
gene-FOYG_08756	uncharacterized protein	0.306	-1.70683	4.89e-10	down	0.41	0.56	0.72	2.18	2.07	1.83	0.563333	2.02667
gene-FOYG_06562	uncharacterized protein	0.306	-1.70637	6.08e-69	down	11.04	11.32	10.58	40.61	39.82	38.85	10.98	39.76
gene-FOYG_16245	uncharacterized protein	0.307	-1.70603	1.13e-51	down	6.24	6.92	6.46	24.52	22.95	23.92	6.54	23.7967
gene-FOYG_01515	uncharacterized protein	0.308	-1.70092	9.34e-60	down	12.39	11.42	12.2	43.64	42.83	43.8	12.0033	43.4233
gene-FOYG_06852	cytochrome c1, heme protein, mitochondrial	0.308	-1.69961	2.96e-268	down	188.07	189.55	184.91	659.93	659.24	712.82	187.51	677.33
gene-FOYG_02172	beta-galactosidase	0.308	-1.69768	0.000872017	down	0.23	0.25	0.56	1.16	1.47	1.12	0.346667	1.25
gene-FOYG_09184	pyridoxamine 5'-phosphate oxidase	0.308	-1.69756	2.58e-21	down	10.48	11.01	10.56	39.73	40.63	35.24	10.6833	38.5333
gene-FOYG_06893	uncharacterized protein	0.308	-1.69685	5.27e-16	down	4.64	6.83	7.8	21.98	22.9	24.7	6.42333	23.1933
gene-FOYG_12466	dihydrolipoamide acetyltransferase component pyruvate dehydrogenase complex	0.309	-1.69625	2.17e-117	down	17.01	19.43	18.87	60.77	56.53	65.16	18.4367	60.82
gene-FOYG_01727	uncharacterized protein	0.309	-1.69583	0.0182363	down	0.18	0.28	0.3	0.81	0.97	1	0.253333	0.926667
gene-FOYG_01434	uncharacterized protein	0.309	-1.69478	3.55e-08	down	0.92	0.92	1.27	3.33	3.78	4.12	1.03667	3.74333
gene-FOYG_06889	oxidative DNA demethylase	0.309	-1.69399	1.76e-19	down	2.17	1.84	1.94	6.47	7.42	7.48	1.98333	7.12333
gene-FOYG_04680	uncharacterized protein	0.309	-1.69345	1.06e-167	down	32.73	33.37	31.44	114.19	119.62	117.58	32.5133	117.13
gene-FOYG_13415	uncharacterized protein	0.309	-1.69278	8.1e-55	down	6	5.94	7.66	23.8	24.36	22.51	6.53333	23.5567
gene-FOYG_08279	amidohydrolase ytcJ-like	0.31	-1.69126	1.66e-15	down	3.01	3.08	3.37	10.95	13.25	10.11	3.15333	11.4367
gene-FOYG_15842	uncharacterized protein	0.31	-1.69108	1.55e-07	down	1.11	1.49	1.47	5.64	3.55	5.43	1.35667	4.87333
gene-FOYG_02990	uncharacterized protein	0.31	-1.68931	6.41e-93	down	5.35	6.18	5.5	19.5	19.73	22.02	5.67667	20.4167
gene-FOYG_02687	uncharacterized protein	0.31	-1.68839	7.05e-16	down	8.54	9.31	12.69	34.2	41.18	34.47	10.18	36.6167
gene-FOYG_02739	uncharacterized protein	0.31	-1.68811	4.52e-47	down	22.05	25.65	22.78	81.34	86.13	86.06	23.4933	84.51
gene-FOYG_06818	uncharacterized protein	0.31	-1.68772	0	down	59.62	58.72	60.46	210.46	212.94	218.73	59.6	214.043
gene-FOYG_12044	uncharacterized protein	0.31	-1.68748	0.00789444	down	1.19	0.92	0.75	2.43	3.69	4.01	0.953333	3.37667
gene-FOYG_10748	hexaprenyl pyrophosphate synthase, mitochondrial	0.311	-1.68705	2.12e-37	down	10.91	9.77	8.61	32.96	32.25	39.59	9.76333	34.9333
gene-FOYG_12396	uncharacterized protein	0.311	-1.68487	0.0245546	down	0.97	0.15	1	2.32	2.85	2.36	0.706667	2.51
gene-FOYG_14004	uncharacterized protein	0.311	-1.68349	1.09e-26	down	10.11	10.97	8.6	36.76	32.27	36.84	9.89333	35.29
gene-FOYG_07436	uncharacterized protein	0.311	-1.68277	0.00956658	down	0.59	0.45	0.61	1.61	1.42	2.82	0.55	1.95
gene-FOYG_00890	uncharacterized protein	0.312	-1.68169	8.32e-12	down	2.03	2.66	2.24	8.6	8.36	7.96	2.31	8.30667
gene-FOYG_05011	uncharacterized protein	0.312	-1.68042	1.93e-31	down	9.82	11.53	10.91	35.83	43.16	36.31	10.7533	38.4333
gene-FOYG_08169	transketolase	0.312	-1.67966	0	down	74.2	78.1	76.31	269.15	265.83	282.14	76.2033	272.373
gene-FOYG_11869	uncharacterized protein	0.312	-1.67929	5.25e-15	down	4.99	4.54	4.44	16.74	15.14	17.94	4.65667	16.6067
gene-FOYG_04549	uncharacterized protein	0.313	-1.67701	2.7e-07	down	1.15	0.59	1	3.32	3.49	2.93	0.913333	3.24667
gene-FOYG_14506	uncharacterized protein	0.313	-1.67667	0.0275133	down	0.19	0.26	0.85	1.88	2.01	0.9	0.433333	1.59667
gene-FOYG_10909	uncharacterized protein	0.313	-1.67594	5.09e-09	down	1.51	1.82	1.35	5.9	5.85	4.9	1.56	5.55
gene-FOYG_09937	uncharacterized protein	0.313	-1.67407	5.16e-50	down	9.23	9.49	10.64	37.06	35.72	31.7	9.78667	34.8267
gene-FOYG_13639	uncharacterized protein	0.314	-1.67206	0.0332874	down	0.46	0.42	0.41	1.78	1.08	1.71	0.43	1.52333
gene-FOYG_12115	uncharacterized protein	0.314	-1.67058	0.00738276	down	0.84	0.44	0.96	3.82	2.12	2	0.746667	2.64667
gene-FOYG_06885	uncharacterized protein	0.314	-1.66958	1.84e-07	down	3.78	2.74	4	9.11	13.61	14.36	3.50667	12.36
gene-FOYG_12359	oxidoreductase	0.315	-1.66559	4.34e-92	down	11.45	11.98	12.34	42.62	40.72	43.27	11.9233	42.2033
gene-FOYG_09985	glycine cleavage system H protein	0.315	-1.66533	6.02e-219	down	357.14	349.01	347.64	1178.47	1323.08	1202.43	351.263	1234.66
gene-FOYG_01432	uncharacterized protein	0.316	-1.66293	0.0175964	down	0.32	0.59	0.77	3.22	1.45	1.29	0.56	1.98667
gene-FOYG_13908	uncharacterized protein	0.316	-1.66153	2.77e-62	down	11.42	9.57	9.59	35.39	35.12	37.15	10.1933	35.8867
gene-FOYG_00115	alpha-galactosidase 2	0.316	-1.66129	0.0229325	down	0.34	0.31	0.05	0.75	0.9	0.74	0.233333	0.796667
gene-FOYG_08437	fructose-bisphosphate aldolase, class II	0.316	-1.66069	1.04e-287	down	593.24	562.9	567.32	1995.24	1969.91	2084.06	574.487	2016.4
gene-FOYG_15715	uncharacterized protein	0.316	-1.66001	0.00189259	down	0.86	0.79	0.6	2.32	3.28	2.31	0.75	2.63667
gene-FOYG_12758	uncharacterized protein	0.316	-1.65975	8.11e-05	down	1.67	1.52	1.85	6.68	6.06	4.98	1.68	5.90667
gene-FOYG_04397	xaa-Pro aminopeptidase	0.316	-1.65973	2.83e-32	down	7.55	7.53	8.45	25.86	29.52	27.34	7.84333	27.5733
gene-FOYG_15626	uncharacterized protein	0.317	-1.65825	0.0019938	down	0.36	0.24	0.65	1.5	1.44	1.45	0.416667	1.46333
gene-FOYG_11127	uncharacterized protein	0.317	-1.658	1.21e-44	down	5.87	5.52	5.48	19.77	18.5	21.02	5.62333	19.7633
gene-FOYG_03513	uncharacterized protein	0.317	-1.65787	0.0224775	down	0.27	0.24	0.36	1.29	0.89	0.87	0.29	1.01667
gene-FOYG_06024	uncharacterized protein	0.317	-1.65579	6.38e-05	down	2.05	2.19	2.62	7.65	7.93	8.46	2.28667	8.01333
gene-FOYG_01066	uncharacterized protein	0.318	-1.65489	1.22e-27	down	11.84	11.68	13.92	41.8	51.44	38.29	12.48	43.8433
gene-FOYG_05705	IRE protein kinase	0.318	-1.65374	1.16e-100	down	12.33	12.59	11.25	43.74	40.9	42.17	12.0567	42.27
gene-FOYG_08741	uncharacterized protein	0.318	-1.65254	3e-48	down	10.89	8.67	8.96	31.03	33.28	35.31	9.50667	33.2067
gene-FOYG_04678	carboxy-cis,cis-muconate cyclase	0.318	-1.65229	4.41e-33	down	13.66	11.68	11.39	43.01	42.71	42.5	12.2433	42.74
gene-FOYG_12174	ribosylnicotinamide kinase	0.319	-1.65031	1.08e-23	down	5.11	4.99	4.84	18.02	17.99	16.15	4.98	17.3867
gene-FOYG_16770	uncharacterized protein	0.319	-1.65023	7.87e-15	down	2.84	2.38	3.34	10.74	9.48	9.74	2.85333	9.98667
gene-FOYG_04383	uncharacterized protein	0.319	-1.64841	0	down	724.49	765.94	771.3	2663.35	2674.5	2560.94	753.91	2632.93
gene-FOYG_07859	uncharacterized protein	0.319	-1.64816	5.4e-14	down	3.76	4.01	3.64	11.29	15.61	12.94	3.80333	13.28
gene-FOYG_04119	uncharacterized protein	0.319	-1.64787	2.2e-14	down	4.28	6.29	3.66	17.64	14.72	17.27	4.74333	16.5433
gene-FOYG_09503	uncharacterized protein	0.32	-1.64479	3.72e-07	down	1.07	2.32	2.27	5.95	6.36	7.47	1.88667	6.59333
gene-FOYG_05189	uncharacterized protein	0.32	-1.64435	4.73e-48	down	7.5	6.21	6.7	22.68	23.03	25.21	6.80333	23.64
gene-FOYG_05318	alcohol dehydrogenase	0.32	-1.6439	0.000966161	down	0.98	1.53	1.24	4.98	4.65	3.47	1.25	4.36667
gene-FOYG_10363	beta-lactamase	0.32	-1.64193	6.1e-272	down	210	207.03	210.84	710.15	721.35	747.81	209.29	726.437
gene-FOYG_15725	uncharacterized protein	0.321	-1.64157	0.000283374	down	0.55	0.82	0.93	3.36	2.5	2.2	0.766667	2.68667
gene-FOYG_10243	esterase/lipase	0.321	-1.63926	1.91e-25	down	2.27	2.57	2.37	8.47	8.5	8.08	2.40333	8.35
gene-FOYG_02907	mismatch repair ATPase MSH1	0.321	-1.63901	1.03e-05	down	0.4	0.27	0.58	1.59	1.3	1.52	0.416667	1.47
gene-FOYG_09680	uncharacterized protein	0.321	-1.63889	0.0020963	down	0.77	0.64	0.31	1.84	1.89	2.23	0.573333	1.98667
gene-FOYG_12512	NADH dehydrogenase	0.321	-1.63879	2.44e-93	down	22.2	21.98	22.72	72.22	74.81	84.97	22.3	77.3333
gene-FOYG_03112	uncharacterized protein	0.321	-1.63792	6.59e-10	down	2.86	4.43	3.37	12.31	13.33	11.6	3.55333	12.4133
gene-FOYG_01036	uncharacterized protein	0.321	-1.6373	5.63e-169	down	169.87	144.87	157.2	551.46	528.05	552.05	157.313	543.853
gene-FOYG_04385	uncharacterized protein	0.322	-1.63707	1.07e-258	down	331.29	335.34	319.37	1140.23	1143.94	1115.93	328.667	1133.37
gene-FOYG_04682	uncharacterized protein	0.322	-1.63586	7.79e-247	down	650.09	640.23	692.08	2307.92	2223.78	2294.73	660.8	2275.48
gene-FOYG_09584	oxidoreductase	0.322	-1.6345	2.28e-123	down	155.04	168.04	164.31	598.75	606.33	480.65	162.463	561.91
gene-FOYG_15603	uncharacterized protein	0.322	-1.63387	8.07e-79	down	242.48	265.06	258.13	847.53	862.89	896.24	255.223	868.887
gene-FOYG_11864	uncharacterized protein	0.322	-1.63369	3.6e-12	down	3.73	3.31	3.74	13.88	11.96	11.42	3.59333	12.42
gene-FOYG_02574	ATP synthase subunit delta, mitochondrial	0.322	-1.63355	3.26e-181	down	444.34	442.55	408.71	1446.02	1444.81	1559.02	431.867	1483.28
gene-FOYG_06930	uncharacterized protein	0.322	-1.63285	2.45e-56	down	27.82	27.15	22.03	88.13	95	82.44	25.6667	88.5233
gene-FOYG_17439	uncharacterized protein	0.323	-1.63214	1.05e-21	down	3.89	3.64	2.73	11.82	11.46	12.08	3.42	11.7867
gene-FOYG_12836	succinate-semialdehyde dehydrogenase	0.323	-1.63112	1.75e-40	down	9.45	10.03	9.92	33.16	33.65	34.94	9.8	33.9167
gene-FOYG_05049	NADPH2 dehydrogenase	0.323	-1.63058	1.96e-40	down	10.97	13.02	12.57	43	42.85	38.91	12.1867	41.5867
gene-FOYG_14396	uncharacterized protein	0.323	-1.62956	0.000361284	down	0.62	0.77	0.51	1.7	2.85	2	0.633333	2.18333
gene-FOYG_00446	tagatose 1,6-diphosphate aldolase	0.323	-1.62867	0.0490399	down	0.46	0.53	0.5	1.35	2.04	1.55	0.496667	1.64667
gene-FOYG_01491	uncharacterized protein	0.323	-1.62863	3e-08	down	1.35	1.72	1.11	4.75	4.33	5.29	1.39333	4.79
gene-FOYG_11545	ATPase	0.324	-1.62761	8.82e-102	down	12.69	12.91	13.33	41.58	42.99	49.52	12.9767	44.6967
gene-FOYG_12486	uncharacterized protein	0.324	-1.62609	9.22e-06	down	0.96	0.85	0.89	3.7	2.55	3.08	0.9	3.11
gene-FOYG_01328	acetolactate synthase small subunit, mitochondrial	0.324	-1.62522	4.22e-214	down	189.39	191.69	192.92	628.56	653.98	686.23	191.333	656.257
gene-FOYG_02530	alcohol dehydrogenase (NADP+)	0.324	-1.62471	0.000372346	down	1.03	0.81	0.82	2.62	3.03	3.48	0.886667	3.04333
gene-FOYG_07357	enolase	0.325	-1.62366	6.3e-242	down	785.63	783.15	785.61	2593.03	2580.73	2915.38	784.797	2696.38
gene-FOYG_15527	uncharacterized protein	0.325	-1.62355	8.02e-05	down	1.12	0.57	0.95	3.13	2.31	3.54	0.88	2.99333
gene-FOYG_06723	citrate lyase subunit beta-like protein	0.325	-1.6235	3.26e-11	down	4.19	4.14	4.59	15.17	13.78	15.32	4.30667	14.7567
gene-FOYG_15618	uncharacterized protein	0.325	-1.62266	1.15e-06	down	1.52	1.72	2.28	6.22	6.07	6.67	1.84	6.32
gene-FOYG_02097	uncharacterized protein	0.325	-1.6223	0.0264793	down	0.19	0.1	0.23	0.55	0.56	0.73	0.173333	0.613333
gene-FOYG_06884	uncharacterized protein	0.325	-1.6221	1.16e-62	down	17.81	22.88	18.88	65.68	66.37	72.09	19.8567	68.0467
gene-FOYG_04676	phosphoglycerate dehydrogenase	0.325	-1.62208	0.000518974	down	0.89	0.62	0.74	1.72	2.83	3.13	0.75	2.56
gene-FOYG_04687	uncharacterized protein	0.325	-1.62205	9.41e-15	down	5.98	6.4	6.05	23.19	23.23	16.82	6.14333	21.08
gene-FOYG_12446	aldehyde dehydrogenase (NAD+)	0.325	-1.62116	5.75e-22	down	7.88	5.62	7.16	22.36	24.13	24.1	6.88667	23.53
gene-FOYG_00772	uncharacterized protein	0.325	-1.61952	1.95e-05	down	1.49	1.92	2.42	5.49	7.07	7.43	1.94333	6.66333
gene-FOYG_08361	uncharacterized protein	0.326	-1.61906	3.4e-14	down	5.55	5.62	3.78	15.92	17.13	17.89	4.98333	16.98
gene-FOYG_01838	uncharacterized protein	0.326	-1.61876	1.28e-58	down	12.18	14.22	12.5	43.53	46.13	43.53	12.9667	44.3967
gene-FOYG_04550	uncharacterized protein	0.326	-1.61786	4.81e-27	down	12.07	13.83	13.26	44.55	48.97	40.41	13.0533	44.6433
gene-FOYG_16394	aminotransferase	0.326	-1.61733	1.96e-165	down	77.45	75.86	74.27	249.07	252.93	272.85	75.86	258.283
gene-FOYG_06290	folylpolyglutamate synthase	0.326	-1.61515	6.05e-43	down	16.71	16.35	14.96	50.8	58.86	53.91	16.0067	54.5233
gene-FOYG_02128	uncharacterized protein	0.327	-1.61393	5.5e-26	down	10.55	12.05	10.3	37.84	39.46	34.82	10.9667	37.3733
gene-FOYG_16200	kynurenine 3-monooxygenase	0.327	-1.61307	4.01e-115	down	39.13	38.53	38.81	124.65	139.36	132.7	38.8233	132.237
gene-FOYG_06012	uncharacterized protein	0.327	-1.61291	6.91e-13	down	10.5	9.26	8.6	35.17	27.77	32.79	9.45333	31.91
gene-FOYG_05373	uncharacterized protein	0.327	-1.61178	6.31e-146	down	44.91	43.84	47.54	152.99	141.85	169.44	45.43	154.76
gene-FOYG_04910	guanine deaminase	0.328	-1.61038	1.53e-19	down	4.73	6.02	7.78	22.37	18.92	21.86	6.17667	21.05
gene-FOYG_02317	uncharacterized protein	0.328	-1.60876	1.42e-09	down	1.43	2.18	2.44	5.8	7.19	7.6	2.01667	6.86333
gene-FOYG_01314	serine hydroxymethyltransferase, cytosolic	0.328	-1.60843	6.36e-185	down	85.99	82.24	85.96	280.16	277.19	306.18	84.73	287.843
gene-FOYG_11152	uncharacterized protein	0.328	-1.60818	7.6e-09	down	4.16	3.45	2.93	10.83	13.55	11.26	3.51333	11.88
gene-FOYG_05328	hsp10-like protein	0.328	-1.60663	1.1e-183	down	218.26	225.42	225.95	774.58	811.98	683.66	223.21	756.74
gene-FOYG_12825	amidase	0.328	-1.60614	4.9e-33	down	12.02	12.56	11.14	40.81	41.58	38.6	11.9067	40.33
gene-FOYG_09341	uncharacterized protein	0.329	-1.60599	0.0145751	down	0.2	0.42	0.47	1.59	1.02	1.1	0.363333	1.23667
gene-FOYG_13799	uncharacterized protein	0.329	-1.60485	6.33e-11	down	2.28	2.04	1.62	6.24	6.89	6.83	1.98	6.65333
gene-FOYG_10941	acyl-CoA dehydrogenase	0.329	-1.60408	2.24e-157	down	63.83	63.99	67.09	212.95	214.81	231.87	64.97	219.877
gene-FOYG_05144	uncharacterized protein	0.329	-1.60406	1.62e-07	down	1.8	2.84	1.18	5.44	6.91	7.41	1.94	6.58667
gene-FOYG_09011	uncharacterized protein	0.329	-1.60379	4.14e-20	down	5.68	4.73	6.23	17.48	21.28	17.61	5.54667	18.79
gene-FOYG_06833	uncharacterized protein	0.329	-1.60298	7.38e-05	down	0.57	0.75	0.48	1.56	2.26	1.45	0.6	1.75667
gene-FOYG_00615	uncharacterized protein	0.329	-1.60181	1.38e-43	down	6.26	5.21	5.87	18.39	19.47	20.75	5.78	19.5367
gene-FOYG_03573	uncharacterized protein	0.33	-1.59838	0.000286299	down	0.82	1.3	1.45	4.72	3.59	3.78	1.19	4.03
gene-FOYG_01536	uncharacterized protein	0.33	-1.59778	1.91e-05	down	0.96	0.78	0.68	3.12	2.59	2.4	0.806667	2.70333
gene-FOYG_00316	uncharacterized protein	0.331	-1.59721	6.94e-162	down	53.61	50.86	54.31	177.69	183.3	174.25	52.9267	178.413
gene-FOYG_07054	ATP synthase subunit alpha, mitochondrial	0.331	-1.59651	7.27e-184	down	702.61	701.99	710.85	2264.8	2217.05	2615.64	705.15	2365.83
gene-FOYG_06786	hexokinase	0.331	-1.59635	5.45e-65	down	17.87	15.9	17.24	57.22	54.92	62.77	17.0033	58.3033
gene-FOYG_16533	uncharacterized protein	0.331	-1.59522	2.15e-37	down	4.19	5.38	4.72	14.59	15.43	18.16	4.76333	16.06
gene-FOYG_06242	uncharacterized protein	0.331	-1.59491	0.00363076	down	1.74	2.17	5.36	9.1	7.98	14.01	3.09	10.3633
gene-FOYG_13290	uncharacterized protein	0.331	-1.59467	1.21e-17	down	2.98	3.11	3.52	10.82	11.23	10.33	3.20333	10.7933
gene-FOYG_13149	uncharacterized protein	0.331	-1.59407	7.72e-07	down	3	3.43	3.34	12.22	10.94	9.64	3.25667	10.9333
gene-FOYG_09505	uncharacterized protein	0.331	-1.59363	1.39e-17	down	4.87	7.04	4.93	18.23	20.88	17.45	5.61333	18.8533
gene-FOYG_06706	1-phosphatidylinositol phosphodiesterase	0.331	-1.59326	0.000300445	down	0.66	0.87	1.05	2.84	3.49	2.39	0.86	2.90667
gene-FOYG_11023	adenylate kinase 1	0.332	-1.59201	0	down	463.16	474.59	457.74	1511.66	1582.49	1583.42	465.163	1559.19
gene-FOYG_10362	uncharacterized protein	0.332	-1.58955	2.94e-271	down	246.59	244.9	247.78	802.12	802.62	873.59	246.423	826.11
gene-FOYG_02539	uncharacterized protein	0.332	-1.58896	0.0418006	down	0.3	0.33	0.11	1.05	0.69	0.73	0.246667	0.823333
gene-FOYG_15972	uncharacterized protein	0.333	-1.58842	0.0178051	down	1.31	0.09	1.09	2.92	2.04	3.37	0.83	2.77667
gene-FOYG_14207	uncharacterized protein	0.333	-1.58748	0.00554478	down	1.17	0.41	0.48	2.25	2.04	2.49	0.686667	2.26
gene-FOYG_07429	uncharacterized protein	0.333	-1.58583	0.0488944	down	0.19	0.44	0.43	1.11	1.29	1.15	0.353333	1.18333
gene-FOYG_08766	uncharacterized protein	0.333	-1.58508	3.69e-84	down	12.59	12.97	12.23	43.48	42.24	40.73	12.5967	42.15
gene-FOYG_08099	NADPH2:quinone reductase	0.334	-1.58325	9.92e-136	down	88.7	80.65	92.28	283.4	291.58	296.9	87.21	290.627
gene-FOYG_04475	hydroxyacid-oxoacid transhydrogenase	0.334	-1.58184	7.47e-42	down	13.42	11.45	13.81	41.97	41.5	45.28	12.8933	42.9167
gene-FOYG_11396	3-ketoacyl-CoA reductase	0.334	-1.5814	2.17e-23	down	7.64	8.18	7.79	25.07	24.02	29.47	7.87	26.1867
gene-FOYG_05205	dihydroorotate oxidase	0.335	-1.57896	2.74e-186	down	54.91	53.46	52.14	175.92	175.8	182.44	53.5033	178.053
gene-FOYG_06961	uncharacterized protein	0.335	-1.57889	1.23e-06	down	3.3	4.64	3.38	12.41	12.16	12.98	3.77333	12.5167
gene-FOYG_08903	uncharacterized protein	0.335	-1.5779	1.52e-12	down	3.76	4.42	3.51	13.3	14.49	11.19	3.89667	12.9933
gene-FOYG_08074	carboxypeptidase D	0.335	-1.57721	1.56e-32	down	13.85	12.75	14.96	47.58	46.39	46.11	13.8533	46.6933
gene-FOYG_08181	uncharacterized protein	0.336	-1.5749	1.77e-49	down	4.58	4.84	4.45	15.75	14.3	16.2	4.62333	15.4167
gene-FOYG_04923	uncharacterized protein	0.336	-1.5744	6.67e-09	down	3.72	4.05	4.32	15.84	11.64	12.55	4.03	13.3433
gene-FOYG_13823	alanyl-tRNA synthetase	0.336	-1.57159	8.25e-05	down	1.95	2.08	4.36	10.65	9.73	7.57	2.79667	9.31667
gene-FOYG_16213	uncharacterized protein	0.337	-1.56858	4.76e-28	down	2.99	2.77	3.55	11.51	9.85	9.47	3.10333	10.2767
gene-FOYG_13747	uncharacterized protein	0.338	-1.56687	3.23e-08	down	2.3	1.85	2.76	7.26	8.56	7.1	2.30333	7.64
gene-FOYG_02183	uncharacterized protein	0.338	-1.56679	7.59e-12	down	3.16	3.42	3.42	12.01	10.89	10.23	3.33333	11.0433
gene-FOYG_00475	uncharacterized protein	0.338	-1.5648	1.29e-177	down	439.18	467.88	467.86	1595.05	1597.13	1338.68	458.307	1510.29
gene-FOYG_07530	chaperone hchA	0.338	-1.56356	0.0442623	down	0.51	0.35	0.68	2.08	1.32	1.64	0.513333	1.68
gene-FOYG_12582	uncharacterized protein	0.338	-1.56323	0.00338996	down	1.61	1.46	0.47	4.24	3.6	3.68	1.18	3.84
gene-FOYG_08330	mitochondrial outer membrane protein porin	0.338	-1.5631	1.17e-252	down	408.97	404.4	397.63	1300.31	1281.31	1401.04	403.667	1327.55
gene-FOYG_03381	uncharacterized protein	0.339	-1.56198	3.49e-143	down	81.63	83.15	86.65	272.68	285.12	268.33	83.81	275.377
gene-FOYG_09380	uncharacterized protein	0.339	-1.56197	4.25e-05	down	2.15	2.08	2.7	8.07	6.98	7.7	2.31	7.58333
gene-FOYG_15983	uncharacterized protein	0.339	-1.56081	0.028618	down	0.37	0.42	0.52	1.73	1.38	1.23	0.436667	1.44667
gene-FOYG_03231	glycerol 3-phosphatase 1	0.339	-1.56034	3.48e-12	down	8.5	4.93	5.13	19.18	19.77	21.52	6.18667	20.1567
gene-FOYG_07397	prefoldin subunit 1	0.339	-1.55946	1.31e-24	down	52.9	50.12	44.05	148.71	185.2	143.97	49.0233	159.293
gene-FOYG_02518	uncharacterized protein	0.339	-1.55937	2.22e-09	down	3.94	2.98	3.86	12.37	11.08	11.21	3.59333	11.5533
gene-FOYG_01872	uncharacterized protein	0.34	-1.55832	1.3e-23	down	11.77	11.88	11.83	36.57	39.83	39.71	11.8267	38.7033
gene-FOYG_09738	uncharacterized protein	0.34	-1.55716	2.31e-93	down	10.48	10.66	10.1	34.2	35.21	34.97	10.4133	34.7933
gene-FOYG_00883	uncharacterized protein	0.34	-1.55638	2.26e-15	down	5.1	4.81	5.97	17.22	17.66	17.15	5.29333	17.3433
gene-FOYG_09381	acetyl-CoA acyltransferase	0.34	-1.5554	6.29e-63	down	31.97	31.3	33.12	95.9	104.88	114.24	32.13	105.007
gene-FOYG_13156	uncharacterized protein	0.341	-1.55314	0.029223	down	0.53	0.4	0.31	1.19	1.55	1.31	0.413333	1.35
gene-FOYG_13345	uncharacterized protein	0.341	-1.553	2.95e-05	down	1.56	1.16	0.89	3.56	3.73	4.42	1.20333	3.90333
gene-FOYG_07110	phosphoacetylglucosamine mutase	0.341	-1.55272	2.7e-43	down	10.63	9.92	11.39	34.77	35.05	34.49	10.6467	34.77
gene-FOYG_13618	uncharacterized protein	0.341	-1.5501	0.00436479	down	0.37	0.48	0.38	1.2	1.26	1.51	0.41	1.32333
gene-FOYG_06846	uncharacterized protein	0.342	-1.55001	2.13e-46	down	22.33	17.64	19.43	57.12	68.18	63.39	19.8	62.8967
gene-FOYG_02821	uncharacterized protein	0.342	-1.5496	6.81e-21	down	8.67	8.77	6.65	22.08	28.68	27.74	8.03	26.1667
gene-FOYG_09167	uncharacterized protein	0.342	-1.54868	1.12e-14	down	5.24	6.06	6.41	18.41	19.43	19.87	5.90333	19.2367
gene-FOYG_12459	uncharacterized protein	0.342	-1.5479	0.0158525	down	0.34	0.71	0.61	2.83	1.51	1.12	0.553333	1.82
gene-FOYG_07526	uncharacterized protein	0.342	-1.5465	4.66e-08	down	2.74	3.09	3.21	10.76	10.2	8.5	3.01333	9.82
gene-FOYG_06397	uncharacterized protein	0.343	-1.5456	1.41e-59	down	8.93	9.1	9.97	32.51	28.47	29.99	9.33333	30.3233
gene-FOYG_15489	uncharacterized protein	0.343	-1.54526	0.0014904	down	0.66	0.54	1.05	1.93	2.74	2.68	0.75	2.45
gene-FOYG_04675	lactoylglutathione lyase	0.343	-1.54417	9.41e-50	down	27.34	28.4	27.76	94.65	97.5	79.07	27.8333	90.4067
gene-FOYG_08039	uncharacterized protein	0.343	-1.54341	4.71e-38	down	12.36	11.86	12.15	39.47	36.41	42.03	12.1233	39.3033
gene-FOYG_08993	MFS transporter, SP family, general alpha glucoside:H+ symporter	0.343	-1.54262	7.52e-128	down	48.35	48.15	46.48	146.54	150.68	152.84	47.66	150.02
gene-FOYG_08652	uncharacterized protein	0.343	-1.54224	0.00207129	down	24.12	15.65	15.13	71.23	47.12	49.03	18.3	55.7933
gene-FOYG_12744	AAT family amino acid transporter	0.344	-1.54146	1.71e-26	down	7.21	7.33	6.24	20.83	23.93	22.68	6.92667	22.48
gene-FOYG_15967	uncharacterized protein	0.344	-1.5414	0.000239682	down	4.81	2.95	4.14	15.5	10.93	11.67	3.96667	12.7
gene-FOYG_15529	uncharacterized protein	0.344	-1.5399	1.09e-39	down	20.12	17.23	16.38	60.66	53.07	59.69	17.91	57.8067
gene-FOYG_08791	uncharacterized protein	0.344	-1.53884	3.68e-05	down	1.65	3.45	1.8	8.78	6.96	6.65	2.3	7.46333
gene-FOYG_13964	uncharacterized protein	0.344	-1.53811	6.34e-17	down	10.51	12.68	9.82	36.55	39.08	31.09	11.0033	35.5733
gene-FOYG_15494	uncharacterized protein	0.344	-1.53774	0.0429452	down	0.62	0.43	0.07	1.36	1.29	0.94	0.373333	1.19667
gene-FOYG_15955	uncharacterized protein	0.345	-1.53581	3.83e-09	down	2.51	3.22	3.81	10.23	9.22	11.37	3.18	10.2733
gene-FOYG_14164	uncharacterized protein	0.345	-1.53555	0.0482555	down	0.18	0.21	0.32	0.85	0.67	0.77	0.236667	0.763333
gene-FOYG_10426	uncharacterized protein	0.345	-1.53395	3.32e-12	down	17.5	15.9	16.11	54.25	65.07	40.14	16.5033	53.1533
gene-FOYG_06607	uncharacterized protein	0.345	-1.53362	1.15e-38	down	10.33	10.95	11.09	33.14	37.36	33.94	10.79	34.8133
gene-FOYG_15207	uncharacterized protein	0.345	-1.53338	2.43e-15	down	5.04	4.44	5.41	15.77	16.39	15.78	4.96333	15.98
gene-FOYG_00196	uncharacterized protein	0.346	-1.53263	1.11e-10	down	6.08	8.32	9.79	25.77	28.48	23.96	8.06333	26.07
gene-FOYG_01099	uncharacterized protein	0.346	-1.5324	0.000981954	down	0.53	0.67	1.17	2.66	2.49	2.5	0.79	2.55
gene-FOYG_14554	uncharacterized protein	0.346	-1.53087	2.26e-09	down	1.63	2.56	2.36	7.88	7.15	6.08	2.18333	7.03667
gene-FOYG_13229	aquaglyceroporin like protein, other eukaryote	0.346	-1.53073	5.65e-34	down	8	7.82	8.4	25.47	25.95	26.53	8.07333	25.9833
gene-FOYG_11303	mannose-ethanolamine phosphotransferase GPI13	0.346	-1.52979	2.54e-33	down	3.25	3.92	3.68	12.2	11.09	11.67	3.61667	11.6533
gene-FOYG_00807	uncharacterized protein	0.346	-1.52933	5.84e-06	down	0.78	1.06	0.78	2.68	2.54	3.19	0.873333	2.80333
gene-FOYG_12368	uncharacterized protein	0.347	-1.52878	3.42e-30	down	16.28	18.96	20.41	59.61	61.68	57.6	18.55	59.63
gene-FOYG_09112	uncharacterized protein	0.347	-1.52738	7.34e-41	down	19.39	18.01	18.27	60.52	57.27	60.48	18.5567	59.4233
gene-FOYG_10812	uncharacterized protein	0.347	-1.52567	2.93e-44	down	4.5	4.3	4.21	14.14	13	15.08	4.33667	14.0733
gene-FOYG_00985	uncharacterized protein	0.348	-1.52483	3.52e-205	down	41.8	42.71	41.44	135.46	129.18	139.41	41.9833	134.683
gene-FOYG_06156	uncharacterized protein	0.348	-1.522	0	down	107.53	111.79	107.94	348.28	345.92	356.65	109.087	350.283
gene-FOYG_05263	uncharacterized protein	0.348	-1.52191	2.16e-137	down	165.24	178.41	182.61	545.83	525.8	609.39	175.42	560.34
gene-FOYG_13123	uncharacterized protein	0.349	-1.52067	1.8e-06	down	2.43	2.46	1.44	7.39	6.7	6.09	2.11	6.72667
gene-FOYG_04786	isocitrate dehydrogenase [NAD] subunit 2, mitochondrial	0.349	-1.51945	3.18e-123	down	96.31	86.56	87.09	273.45	284.77	302.42	89.9867	286.88
gene-FOYG_01939	uncharacterized protein	0.349	-1.51922	0.0373213	down	0.27	0.43	0.14	0.59	0.94	1.28	0.28	0.936667
gene-FOYG_04642	uncharacterized protein	0.349	-1.51885	0.000215972	down	0.53	0.38	0.64	1.57	1.74	1.62	0.516667	1.64333
gene-FOYG_00015	uncharacterized protein	0.349	-1.51871	0.00244858	down	1.01	0.64	0.56	2.26	2.58	2.18	0.736667	2.34
gene-FOYG_07923	homoserine kinase	0.349	-1.51826	2.27e-48	down	8.26	9.39	8.88	29.42	28.9	26.48	8.84333	28.2667
gene-FOYG_04809	protein BCP1	0.349	-1.5179	2.99e-76	down	25.99	31.22	28.73	86.81	94.64	92.87	28.6467	91.44
gene-FOYG_07745	uncharacterized protein	0.35	-1.51624	2.97e-06	down	1.44	2.21	2.24	6.86	6.41	5.59	1.96333	6.28667
gene-FOYG_07166	uncharacterized protein	0.35	-1.51518	2.96e-09	down	1.67	2.12	1.99	5.76	7.19	5.5	1.92667	6.15
gene-FOYG_17605	uncharacterized protein	0.35	-1.51473	1.34e-06	down	4.55	4.88	5.29	17.88	14.6	14.23	4.90667	15.57
gene-FOYG_14488	uncharacterized protein	0.35	-1.51396	7.95e-12	down	3	3.05	2.86	8.78	10.93	8.9	2.97	9.53667
gene-FOYG_07210	uncharacterized protein	0.351	-1.5122	1.95e-10	down	2.81	3.73	3.98	10.54	10.46	12.29	3.50667	11.0967
gene-FOYG_16407	acetylornithine aminotransferase, mitochondrial	0.351	-1.51169	1.09e-46	down	22.17	17.81	21.33	66.59	62.69	65.02	20.4367	64.7667
gene-FOYG_13875	uncharacterized protein	0.351	-1.51121	2.64e-29	down	11.61	11.39	10.43	36.67	35.43	33.88	11.1433	35.3267
gene-FOYG_13268	uncharacterized protein	0.351	-1.50857	6.22e-05	down	0.38	0.43	0.63	1.47	1.44	1.64	0.48	1.51667
gene-FOYG_17562	uncharacterized protein	0.352	-1.50491	0.000693113	down	0.51	0.46	0.95	1.79	1.52	2.76	0.64	2.02333
gene-FOYG_08511	cytochrome c oxidase subunit 5b	0.353	-1.50277	1.29e-194	down	113.87	115.02	108.91	347.21	356.48	361.96	112.6	355.217
gene-FOYG_07881	uncharacterized protein	0.353	-1.5021	0.00016622	down	1.84	1.45	1.96	5.67	5.09	5.77	1.75	5.51
gene-FOYG_02943	uncharacterized protein	0.353	-1.5003	1.48e-145	down	57.49	59.32	52.76	177.18	180.28	173.14	56.5233	176.867
gene-FOYG_13051	uncharacterized protein	0.354	-1.49957	0.000218381	down	2.58	1.35	1.92	6.12	6.6	5.6	1.95	6.10667
gene-FOYG_03286	uncharacterized protein	0.354	-1.49776	0.000767923	down	7.04	3.5	5.19	14.19	16.53	17.72	5.24333	16.1467
gene-FOYG_10680	uncharacterized protein	0.354	-1.49768	2.72e-06	down	3.77	5.04	2.74	11.58	11.7	12.84	3.85	12.04
gene-FOYG_06663	uncharacterized protein	0.354	-1.49737	4.67e-18	down	6.17	3.56	3.74	14.41	14.69	13.1	4.49	14.0667
gene-FOYG_05159	uncharacterized protein	0.354	-1.49687	1.11e-15	down	4.31	3.2	4.72	12.65	11.03	14.59	4.07667	12.7567
gene-FOYG_03180	3-hydroxyanthranilate 3,4-dioxygenase	0.354	-1.49683	3.94e-47	down	50.57	47.44	50.49	172.18	161.02	128.11	49.5	153.77
gene-FOYG_11579	uncharacterized protein	0.355	-1.496	1.31e-11	down	3.86	4.23	4.38	12.71	11.69	14.73	4.15667	13.0433
gene-FOYG_04533	uncharacterized protein	0.355	-1.49299	1.03e-08	down	2.72	2.83	3.18	7.31	11.71	8.37	2.91	9.13
gene-FOYG_02602	uncharacterized protein	0.356	-1.4909	1.93e-205	down	149	149.35	147.13	441.91	479.93	464.71	148.493	462.183
gene-FOYG_02956	F-type H+-transporting ATPase subunit gamma	0.356	-1.49085	3.69e-284	down	174.94	171.31	183.35	582.44	576.96	650.89	176.533	603.43
gene-FOYG_05031	uncharacterized protein	0.356	-1.49065	4.39e-17	down	6.32	6.2	6.22	20.35	21.99	16.37	6.24667	19.57
gene-FOYG_13397	uncharacterized protein	0.356	-1.48966	0.0133558	down	0.23	0.18	0.15	0.56	0.62	0.59	0.186667	0.59
gene-FOYG_09661	methylene-fatty-acyl-phospholipid synthase	0.356	-1.48877	6.19e-115	down	61.65	59.94	62.08	189.85	188.16	195.3	61.2233	191.103
gene-FOYG_12089	arylsulfatase	0.356	-1.48826	7.99e-15	down	5.04	3.58	3.21	12.13	10.79	14.02	3.94333	12.3133
gene-FOYG_06561	uncharacterized protein	0.356	-1.48815	4.5e-94	down	25.33	26.68	29.3	82.93	82.19	89.15	27.1033	84.7567
gene-FOYG_04240	uncharacterized protein	0.357	-1.48713	1.4e-27	down	3.62	5.01	4.46	13.47	13.91	13.57	4.36333	13.65
gene-FOYG_03277	uncharacterized protein	0.357	-1.48553	2.13e-148	down	39.03	40.91	41.21	127	131.11	130.99	40.3833	129.7
gene-FOYG_08836	uncharacterized protein	0.357	-1.48494	8.92e-13	down	19.74	24.26	25.8	86.36	80.06	51.76	23.2667	72.7267
gene-FOYG_02455	uncharacterized protein	0.357	-1.48469	8.34e-221	down	499.7	516.25	505.42	1556.17	1648.54	1511.39	507.123	1572.03
gene-FOYG_13163	uncharacterized protein	0.357	-1.4842	0.000200018	down	1.64	1.69	1.36	4.52	5.3	4.73	1.56333	4.85
gene-FOYG_02639	uncharacterized protein	0.358	-1.48338	1.41e-105	down	132.83	122.7	124.5	386.91	379.35	412.14	126.677	392.8
gene-FOYG_00798	uncharacterized protein	0.358	-1.48337	2.25e-12	down	9.35	5.74	9.48	28.42	24.13	23.74	8.19	25.43
gene-FOYG_13491	uncharacterized protein	0.358	-1.48282	4.45e-09	down	3.42	4.21	3.83	12.01	11.53	12.13	3.82	11.89
gene-FOYG_07318	uncharacterized protein	0.359	-1.47949	0.0146787	down	0.75	0.97	0.76	3.31	1.11	3.27	0.826667	2.56333
gene-FOYG_03669	uncharacterized protein	0.359	-1.47945	3.18e-10	down	1.95	2.75	2.2	7.31	7.14	7.04	2.3	7.16333
gene-FOYG_01787	uncharacterized protein	0.359	-1.47873	1.1e-07	down	58.1	77.51	56.74	187.44	188.42	193.14	64.1167	189.667
gene-FOYG_04677	uncharacterized protein	0.359	-1.47781	6.15e-78	down	15.94	17.88	16.79	51.69	52.11	53.39	16.87	52.3967
gene-FOYG_05090	uncharacterized protein	0.359	-1.4778	3.36e-33	down	11.32	12.72	11.58	37.21	37.56	36.17	11.8733	36.98
gene-FOYG_06815	uncharacterized protein	0.359	-1.47661	9.68e-153	down	79.33	80.04	78.12	234.91	243.43	257.53	79.1633	245.29
gene-FOYG_09627	uncharacterized protein	0.36	-1.47524	1.5e-06	down	2.28	2.64	2.58	7.09	8.78	7.37	2.5	7.74667
gene-FOYG_06896	L-asparaginase	0.36	-1.47523	1.66e-15	down	3.29	2.65	2.84	9.54	8.91	8.67	2.92667	9.04
gene-FOYG_06772	uncharacterized protein	0.36	-1.47512	1.02e-27	down	5.8	7.4	6.94	19.93	18.97	23.82	6.71333	20.9067
gene-FOYG_03857	uncharacterized protein	0.36	-1.47411	0.000780176	down	0.48	0.88	1.41	2.93	2.63	3.07	0.923333	2.87667
gene-FOYG_11354	uncharacterized protein	0.36	-1.47299	1.31e-30	down	10.3	8.16	10.74	29.77	32.37	28.18	9.73333	30.1067
gene-FOYG_02849	uncharacterized protein	0.362	-1.46781	6.89e-20	down	4.34	3.83	4.28	13.05	12.06	13.2	4.15	12.77
gene-FOYG_12253	uncharacterized protein	0.362	-1.46658	2.04e-05	down	3.25	2.2	1.68	5.87	7.05	8.83	2.37667	7.25
gene-FOYG_08399	ribosomal RNA large subunit methyltransferase J	0.362	-1.46652	1.13e-11	down	5.21	6.11	4.91	16.51	18.8	15.15	5.41	16.82
gene-FOYG_11686	adenosylmethionine-8-amino-7-oxononanoate aminotransferase	0.362	-1.46644	3.26215e-124	down	75.54	79.79	83.1	202.86	195.38	193.96	79.4767	197.4
gene-FOYG_01041	chitinase	0.362	-1.46639	7.24e-08	down	5.56	4.08	3.63	12.08	13.02	15.44	4.42333	13.5133
gene-FOYG_15814	3-oxoacyl-[acyl-carrier protein] reductase	0.362	-1.46552	0.00419487	down	1.32	2.22	1.66	4.5	5.29	6.17	1.73333	5.32
gene-FOYG_07905	peroxiredoxin Q/BCP	0.363	-1.46291	2.14e-22	down	11.77	13.3	12.21	38.86	37.17	38.23	12.4267	38.0867
gene-FOYG_04462	mandelate racemase	0.363	-1.46233	7.27e-17	down	5.78	5.55	7.07	16.7	19.87	19.88	6.13333	18.8167
gene-FOYG_08104	uncharacterized protein	0.363	-1.46224	1.54e-23	down	10.77	11.1	9.31	34.76	33.71	27.21	10.3933	31.8933
gene-FOYG_02094	uncharacterized protein	0.363	-1.46216	0.0329657	down	0.17	0.44	0.2	0.51	1.13	0.71	0.27	0.783333
gene-FOYG_15503	uncharacterized protein	0.363	-1.46102	0.0303406	down	0.15	0.49	0.68	1.25	1.34	1.49	0.44	1.36
gene-FOYG_12569	uncharacterized protein	0.363	-1.46061	0.00125481	down	3.1	3.38	1.54	7.55	7.8	8.95	2.67333	8.1
gene-FOYG_14148	uncharacterized protein	0.363	-1.46011	0.0264407	down	0.37	0.44	0.14	1.03	0.93	0.94	0.316667	0.966667
gene-FOYG_15252	uncharacterized protein	0.364	-1.45731	0.00105321	down	1.01	3	1.78	6.62	5.06	6.06	1.93	5.91333
gene-FOYG_12091	NADH dehydrogenase (ubiquinone) 1 beta subcomplex 7	0.365	-1.45543	1.92e-05	down	190.32	179.95	123.23	415.06	386.61	521.85	164.5	441.173
gene-FOYG_00925	uncharacterized protein	0.365	-1.45468	6.47e-35	down	21.36	20.18	21.53	64.32	69.3	59.06	21.0233	64.2267
gene-FOYG_00820	uncharacterized protein	0.365	-1.45358	4.6e-07	down	2.07	1.77	1.57	5.65	4.66	6.14	1.80333	5.48333
gene-FOYG_09012	uncharacterized protein	0.365	-1.45352	1.7e-16	down	6.21	4.9	6.79	19.29	18.07	17.2	5.96667	18.1867
gene-FOYG_03963	uncharacterized protein	0.366	-1.45184	3.41e-11	down	2.7	3.49	3.83	9.06	11.23	10.32	3.34	10.2033
gene-FOYG_07317	uncharacterized protein	0.366	-1.451	3.18e-168	down	90.88	91.75	90.61	282.06	266.74	282.84	91.08	277.213
gene-FOYG_12056	uncharacterized protein	0.366	-1.45042	0.00137391	down	1.1	1.23	0.75	2.53	2.97	3.84	1.02667	3.11333
gene-FOYG_09508	uncharacterized protein	0.366	-1.45021	1.33e-78	down	15.09	14.72	13.21	45.19	41.65	44.67	14.34	43.8367
gene-FOYG_00394	uncharacterized protein	0.366	-1.44879	1.92e-10	down	4.65	3.62	3.77	10.62	13.97	11.93	4.01333	12.1733
gene-FOYG_03541	uncharacterized protein	0.366	-1.44829	6.75e-06	down	0.98	1.06	1.32	3.85	2.43	3.92	1.12	3.4
gene-FOYG_12102	Fe-Mn family superoxide dismutase	0.366	-1.44827	6.34e-145	down	83.69	85.89	85.4	253.75	254.8	266.16	84.9933	258.237
gene-FOYG_04719	uncharacterized protein	0.366	-1.44826	0.0178359	down	2.4	2.13	2.05	7.67	7.13	5.09	2.19333	6.63
gene-FOYG_04967	uncharacterized protein	0.367	-1.44641	9.02e-06	down	1.01	0.87	0.94	3.51	3.06	2.02	0.94	2.86333
gene-FOYG_11308	uncharacterized protein	0.367	-1.44545	3.34e-06	down	3.25	2.21	2.89	8.6	8.16	8.45	2.78333	8.40333
gene-FOYG_09499	uncharacterized protein	0.367	-1.44484	6.18e-39	down	30.84	28.86	30.44	91.44	84.82	95.96	30.0467	90.74
gene-FOYG_09291	uncharacterized protein	0.367	-1.44437	0.0303224	down	0.16	0.15	0.23	0.63	0.53	0.48	0.18	0.546667
gene-FOYG_04640	uncharacterized protein	0.368	-1.44402	6.59e-52	down	10.01	10.34	11.1	32.7	32.39	30.55	10.4833	31.88
gene-FOYG_12408	uncharacterized protein	0.368	-1.4436	1e-13	down	3.24	3.38	3.85	11.35	10.43	10.09	3.49	10.6233
gene-FOYG_09829	uncharacterized protein	0.368	-1.44322	6.82e-109	down	42.16	41.27	43.93	120.05	129.05	136.61	42.4533	128.57
gene-FOYG_01482	oxidoreductase	0.368	-1.44241	7.03e-14	down	5.93	4.97	5.78	16.17	17.74	16.59	5.56	16.8333
gene-FOYG_03662	uncharacterized protein	0.368	-1.44168	3.6e-08	down	3.39	2.65	3.8	10.01	10.22	9.52	3.28	9.91667
gene-FOYG_10173	uncharacterized protein	0.368	-1.44043	4.7e-10	down	1.57	1.44	2.37	5.55	5.11	5.75	1.79333	5.47
gene-FOYG_01086	uncharacterized protein	0.369	-1.43939	0.0452511	down	0.35	0.19	0.57	1.58	0.95	0.86	0.37	1.13
gene-FOYG_13600	oxidoreductase	0.369	-1.43804	7.12e-38	down	33.73	30.83	26.58	87.05	94.1	92.72	30.38	91.29
gene-FOYG_11348	uncharacterized protein	0.369	-1.43648	0.000257506	down	3.38	5.85	2.72	10.95	14.02	11.01	3.98333	11.9933
gene-FOYG_12584	uncharacterized protein	0.37	-1.43535	1.41e-10	down	4.13	4.08	4	13.32	13.17	10.32	4.07	12.27
gene-FOYG_02673	uncharacterized protein	0.37	-1.43432	7.45e-36	down	8.42	7.78	7.39	24.22	23.18	23.61	7.86333	23.67
gene-FOYG_13346	uncharacterized protein	0.37	-1.43357	0.00801856	down	0.71	1.55	1.38	3.14	3.69	4.18	1.21333	3.67
gene-FOYG_07843	D-tyrosyl-tRNA(Tyr) deacylase	0.37	-1.43301	2.01e-16	down	14.54	13.12	16.51	46.35	47.51	38.86	14.7233	44.24
gene-FOYG_16110	uncharacterized protein	0.371	-1.43187	1.1e-58	down	19.59	19.55	19.3	57.64	58.93	58.97	19.48	58.5133
gene-FOYG_13748	uncharacterized protein	0.371	-1.43107	1.18e-05	down	1.11	1.12	0.98	3.13	3.46	3.13	1.07	3.24
gene-FOYG_00350	uncharacterized protein	0.371	-1.43017	3.91e-25	down	7.41	7.74	8.22	22.9	24.91	22.53	7.79	23.4467
gene-FOYG_02801	1-(5-phosphoribosyl)-5-[(5-phosphoribosylamino)methylideneamino] imidazole-4-carboxamide isomerase	0.371	-1.42985	3.2e-08	down	8.03	7.26	6.18	23.66	26	14.78	7.15667	21.48
gene-FOYG_05124	uncharacterized protein	0.371	-1.42984	0.000112433	down	0.6	0.69	0.66	2.21	1.7	2	0.65	1.97
gene-FOYG_09778	uncharacterized protein	0.371	-1.42974	6.02e-147	down	82.76	72.84	83.82	222.31	234.74	239.55	79.8067	232.2
gene-FOYG_12392	uncharacterized protein	0.371	-1.42949	5.81e-71	down	15.22	16.26	17.89	51.33	49.59	47.43	16.4567	49.45
gene-FOYG_13299	uncharacterized protein	0.372	-1.42848	8.18e-10	down	7.05	6.52	5.21	18.62	17.57	19.76	6.26	18.65
gene-FOYG_16361	uncharacterized protein	0.372	-1.42841	3.12e-22	down	10.22	8.8	10.98	31	30.54	28.33	10	29.9567
gene-FOYG_09137	uncharacterized protein	0.372	-1.42657	2.72e-14	down	6.28	4.87	6.44	18.15	16.53	17.89	5.86333	17.5233
gene-FOYG_09509	uncharacterized protein	0.372	-1.42642	2.3e-65	down	64.11	68.65	74.37	206.2	188.96	223.33	69.0433	206.163
gene-FOYG_04441	uncharacterized protein	0.372	-1.42575	8.96e-53	down	13.99	14.36	14.35	44.46	42.76	40.77	14.2333	42.6633
gene-FOYG_13411	uncharacterized protein	0.372	-1.42486	0.0484728	down	0.39	0.64	0.21	1.14	0.89	1.68	0.413333	1.23667
gene-FOYG_15982	uncharacterized protein	0.373	-1.42442	1.14e-07	down	2	1.42	1.91	5.66	4.74	5.46	1.77667	5.28667
gene-FOYG_14225	uncharacterized protein	0.373	-1.42358	2.45e-05	down	1.59	1.32	1.3	4.02	4.36	4.19	1.40333	4.19
gene-FOYG_01826	uncharacterized protein	0.374	-1.42057	3.07e-38	down	25.49	21.91	19.99	66.44	65.19	68.66	22.4633	66.7633
gene-FOYG_15344	uncharacterized protein	0.374	-1.42033	1.76e-23	down	9.71	9.08	9.63	29.68	26.53	28.37	9.47333	28.1933
gene-FOYG_00512	gluconate 5-dehydrogenase	0.374	-1.42015	8.57e-56	down	20.8	19.62	19.87	54.37	62.11	63.08	20.0967	59.8533
gene-FOYG_12157	uncharacterized protein	0.374	-1.41866	3.11e-07	down	3.27	2.57	2.44	7.42	9.3	7.86	2.76	8.19333
gene-FOYG_08245	uncharacterized protein	0.374	-1.41858	0.0313255	down	0.97	1.58	1.02	5.19	2.62	2.82	1.19	3.54333
gene-FOYG_08730	uncharacterized protein	0.374	-1.41786	1.27e-82	down	15.11	15.77	16.03	48.69	45.84	45.51	15.6367	46.68
gene-FOYG_03341	elongation factor Tu, mitochondrial	0.374	-1.41753	7.42e-121	down	81.14	80.21	82.19	230.64	232.61	260.93	81.18	241.393
gene-FOYG_16227	O-acetylhomoserine (thiol)-lyase	0.375	-1.41585	5.06e-23	down	14.23	11.74	12.84	36.05	39.84	39.1	12.9367	38.33
gene-FOYG_15595	uncharacterized protein	0.375	-1.4154	0.0356629	down	0.6	1.3	0.32	2.07	1.86	2.64	0.74	2.19
gene-FOYG_08885	uncharacterized protein	0.375	-1.41509	9.26e-107	down	115.27	106.79	107.15	311.6	320.72	343.01	109.737	325.11
gene-FOYG_14370	uncharacterized protein	0.375	-1.41403	3.89e-19	down	6.29	7.79	7.9	23.28	22.35	20.14	7.32667	21.9233
gene-FOYG_09079	uncharacterized protein	0.376	-1.41297	6.95e-08	down	1.27	2.14	2.02	5.29	6.3	4.62	1.81	5.40333
gene-FOYG_15800	uncharacterized protein	0.376	-1.41288	2.13e-13	down	2.87	4.44	5.9	12.91	14.02	11.61	4.40333	12.8467
gene-FOYG_02863	dTDP-4-dehydrorhamnose reductase	0.376	-1.41278	1.55e-15	down	6.48	5.9	5.17	18.7	16.04	17.16	5.85	17.3
gene-FOYG_15200	aromatic-L-amino-acid decarboxylase	0.376	-1.41063	1.65e-08	down	3.07	2.37	3.58	9.05	8.86	8.78	3.00667	8.89667
gene-FOYG_08877	uncharacterized protein	0.376	-1.40992	8.07e-22	down	8.3	7.51	7.49	24.71	23.11	21.05	7.76667	22.9567
gene-FOYG_09150	uncharacterized protein	0.377	-1.40703	0.0063356	down	0.67	0.79	1.28	3.24	2.58	2.31	0.913333	2.71
gene-FOYG_15633	uncharacterized protein	0.377	-1.40678	1.67e-12	down	9.29	7.83	5.84	24.55	20.63	22.27	7.65333	22.4833
gene-FOYG_08600	malate dehydrogenase, mitochondrial	0.377	-1.406	8.94e-184	down	781.01	785.78	806.55	2218.85	2275.29	2505.65	791.113	2333.26
gene-FOYG_13658	uncharacterized protein	0.377	-1.40577	6.95e-19	down	14.25	18.82	19.61	56.98	47.32	51.05	17.56	51.7833
gene-FOYG_07894	ubiquinol-cytochrome c reductase subunit 8	0.377	-1.40561	1e-182	down	1130.75	1149.19	1130.07	3588.4	3569.37	3044.43	1136.67	3400.73
gene-FOYG_07127	aminomethyltransferase	0.378	-1.40406	7.84e-235	down	185.39	187.48	188.62	543.3	557.58	553.4	187.163	551.427
gene-FOYG_08924	uncharacterized protein	0.378	-1.40367	0.00295119	down	0.71	2.71	1.89	4.77	5.89	5.08	1.77	5.24667
gene-FOYG_15466	uncharacterized protein	0.378	-1.40336	0.00331524	down	1.14	0.43	0.9	2.01	2.07	3.12	0.823333	2.4
gene-FOYG_04134	aspartyl-tRNA synthetase	0.379	-1.40114	0.0145241	down	1.79	3.25	3.11	9.8	7.36	7.62	2.71667	8.26
gene-FOYG_11505	uncharacterized protein	0.379	-1.40068	2.71e-05	down	2.13	1.52	1.18	5.06	5.24	3.97	1.61	4.75667
gene-FOYG_02710	selenoprotein W-like protein	0.379	-1.39916	1.25e-12	down	13.3	8.5	10.95	32.33	35.63	27.7	10.9167	31.8867
gene-FOYG_00533	uncharacterized protein	0.379	-1.39845	1.72e-07	down	3.34	2.82	3.09	9.81	10.14	7.19	3.08333	9.04667
gene-FOYG_14297	uncharacterized protein	0.379	-1.39806	3.85e-19	down	8.71	6.97	8.66	24.32	23.01	23.98	8.11333	23.77
gene-FOYG_09045	uncharacterized protein	0.38	-1.39649	4.4e-05	down	5.43	5.1	3.9	14.53	12.5	14.82	4.81	13.95
gene-FOYG_01257	uncharacterized protein	0.38	-1.39532	8.59e-17	down	8.88	7.09	8.36	24.75	21.93	24.24	8.11	23.64
gene-FOYG_03845	catalase	0.38	-1.39517	0.0394023	down	0.5	0.38	0.59	1.92	1.54	0.84	0.49	1.43333
gene-FOYG_04490	uncharacterized protein	0.381	-1.3938	1.21e-23	down	6.5	5.83	5.64	17.08	15.62	17.2	5.99	16.6333
gene-FOYG_03031	CAMKK/CAMKK-META protein kinase	0.381	-1.39371	2.22e-38	down	11.14	12.6	11.37	33.24	34.94	33.24	11.7033	33.8067
gene-FOYG_02691	uncharacterized protein	0.381	-1.39249	4.05e-19	down	7.33	7.73	6.94	21.43	23.75	19.21	7.33333	21.4633
gene-FOYG_12257	uncharacterized protein	0.381	-1.39248	4.55e-16	down	2.85	3.34	2.75	9.28	8.47	8.47	2.98	8.74
gene-FOYG_05374	uncharacterized protein	0.381	-1.39025	3.81e-16	down	2.63	2.93	4.32	9.82	9.82	9.17	3.29333	9.60333
gene-FOYG_15425	uncharacterized protein	0.382	-1.38902	1.87e-05	down	39.46	38.98	44.06	133.68	110.01	102.01	40.8333	115.233
gene-FOYG_10510	uncharacterized protein	0.382	-1.38896	3.34e-28	down	11.24	10.49	9.08	28.63	29.47	31.61	10.27	29.9033
gene-FOYG_08634	uncharacterized protein	0.382	-1.38838	1.85e-21	down	9.56	12.56	10.37	35.24	33.34	25.72	10.83	31.4333
gene-FOYG_14453	cysteine dioxygenase	0.382	-1.38795	0.000803885	down	4.05	2.09	2.36	7.89	8.39	8.2	2.83333	8.16
gene-FOYG_12835	uncharacterized protein	0.382	-1.38767	5.02e-09	down	5.21	5.19	5.72	16.36	13.24	17.25	5.37333	15.6167
gene-FOYG_00362	dihydroxy-acid dehydratase, mitochondrial	0.382	-1.3876	3.9e-51	down	18.49	16.31	20.93	51.94	51.49	58.96	18.5767	54.13
gene-FOYG_04118	uncharacterized protein	0.382	-1.38707	3.02e-14	down	2.57	4	3.82	10.32	10.04	10	3.46333	10.12
gene-FOYG_11768	beta-mannosidase	0.383	-1.38629	4.33e-11	down	3.21	3.1	2.13	8.13	9.07	7.37	2.81333	8.19
gene-FOYG_10565	uncharacterized protein	0.383	-1.38594	2.62e-30	down	19.7	17.8	20.2	58.73	58.09	50.98	19.2333	55.9333
gene-FOYG_01662	uncharacterized protein	0.383	-1.38476	1.48057e-18	down	4.62	4.58	4.19	10.03	11	10.31	4.46333	10.4467
gene-FOYG_00282	uncharacterized protein	0.383	-1.38402	0.00370927	down	1.41	0.68	0.8	1.72	3.07	3.52	0.963333	2.77
gene-FOYG_02394	uncharacterized protein	0.383	-1.38304	1.17e-58	down	12.48	13.05	13.07	37.19	35.89	39.1	12.8667	37.3933
gene-FOYG_13864	uncharacterized protein	0.384	-1.38268	1.1e-23	down	9.72	9.85	12.04	31.2	29.43	31.27	10.5367	30.6333
gene-FOYG_11982	uncharacterized protein	0.384	-1.38135	2.71e-43	down	11.84	10.34	9.96	31.54	31.98	29.72	10.7133	31.08
gene-FOYG_12668	uncharacterized protein	0.384	-1.38096	7.1e-19	down	6.2	7.59	7.05	18.37	20.4	19.66	6.94667	19.4767
gene-FOYG_02949	argininosuccinate lyase	0.384	-1.38061	7.44e-119	down	52.68	53.52	56.25	157.49	154.55	158.34	54.15	156.793
gene-FOYG_09000	uncharacterized protein	0.384	-1.37937	1.93e-05	down	1.61	2.24	1.96	5.4	6.21	5.26	1.93667	5.62333
gene-FOYG_07153	uncharacterized protein	0.385	-1.37872	6.99e-33	down	31.35	28.47	25.29	81.31	79.12	84.73	28.37	81.72
gene-FOYG_10306	uncharacterized protein	0.385	-1.37842	0.0359475	down	0.49	0.89	0.44	1.89	2.13	1.27	0.606667	1.76333
gene-FOYG_04126	uncharacterized protein	0.385	-1.37697	0.000316793	down	1.32	0.84	1.12	3.08	3.13	3.07	1.09333	3.09333
gene-FOYG_06708	uncharacterized protein	0.385	-1.37656	7.65e-12	down	2.91	3.43	3.42	9.67	9.12	9.48	3.25333	9.42333
gene-FOYG_12066	uncharacterized protein	0.385	-1.37592	1.69e-05	down	0.33	0.42	0.54	1.08	1.34	1.33	0.43	1.25
gene-FOYG_02700	uncharacterized protein	0.385	-1.3759	1.5e-12	down	2.49	3.55	2.43	8.23	8.56	7.75	2.82333	8.18
gene-FOYG_16322	Cu2+-exporting ATPase	0.385	-1.37553	6.24e-107	down	24.21	24.25	24.82	66.48	70.63	74.84	24.4267	70.65
gene-FOYG_03780	uncharacterized protein	0.386	-1.37509	0.0280293	down	1.15	1.45	2.01	3.98	4.84	3.1	1.53667	3.97333
gene-FOYG_08015	uncharacterized protein	0.386	-1.37449	1.43e-16	down	7.16	10.12	10.94	26.41	28.6	26.69	9.40667	27.2333
gene-FOYG_06159	uncharacterized protein	0.386	-1.37344	7.02e-05	down	0.63	0.67	1	2.41	2.54	1.86	0.766667	2.27
gene-FOYG_02758	uncharacterized protein	0.386	-1.37244	1.25e-99	down	50.58	54.85	48.86	147.61	153.87	143.02	51.43	148.167
gene-FOYG_00587	uncharacterized protein	0.387	-1.37023	2.77e-17	down	5.95	5.99	5.81	16.98	16.7	17.41	5.91667	17.03
gene-FOYG_03078	uncharacterized protein	0.387	-1.36998	2.18e-23	down	6.28	5.32	6.55	16.93	17.17	18.13	6.05	17.41
gene-FOYG_02636	uncharacterized protein	0.388	-1.36453	2.31e-15	down	2.83	2.59	2.2	6.66	7.96	7.19	2.54	7.27
gene-FOYG_00215	uncharacterized protein	0.388	-1.36407	0.0152225	down	0.78	1.06	1.26	3.48	2.68	2.73	1.03333	2.96333
gene-FOYG_01375	NADH-ubiquinone oxidoreductase 78 kDa subunit, mitochondrial	0.389	-1.36354	7.98e-156	down	96.08	97.12	102	273.44	272.3	300.57	98.4	282.103
gene-FOYG_03365	replication factor C subunit 4	0.389	-1.36348	3.07936e-133	down	224.51	226.86	226.49	615.21	638.55	684.01	225.953	645.923
gene-FOYG_03825	uncharacterized protein	0.389	-1.36251	6.59e-08	down	2.65	2.72	2.08	7.32	7.25	6.74	2.48333	7.10333
gene-FOYG_04512	retrograde regulation protein 2	0.389	-1.36155	1.31e-52	down	17.42	20.98	20.5	56.26	58.84	53.82	19.6333	56.3067
gene-FOYG_02404	uncharacterized protein	0.389	-1.36085	3.41e-06	down	2.37	1.59	1.99	6	5.25	5.71	1.98333	5.65333
gene-FOYG_06356	uncharacterized protein	0.389	-1.36064	7.77e-05	down	1.28	1.97	1.58	5.01	5.62	3.18	1.61	4.60333
gene-FOYG_13370	uncharacterized protein	0.389	-1.36051	6.99e-06	down	2.8	4.35	4.76	13.5	12.05	8.65	3.97	11.4
gene-FOYG_06221	uncharacterized protein	0.389	-1.36037	1.25e-61	down	27.06	27.89	29.99	84.72	81.15	77.14	28.3133	81.0033
gene-FOYG_12120	uncharacterized protein	0.39	-1.36003	3.93e-07	down	1.58	1.86	2.12	5.47	5.15	5.33	1.85333	5.31667
gene-FOYG_08113	uncharacterized protein	0.39	-1.35827	1.97e-60	down	8.88	8.56	9.42	25.63	23.83	27.43	8.95333	25.63
gene-FOYG_01103	uncharacterized protein	0.39	-1.35681	2.98e-06	down	14.68	12.23	13.81	33.62	39.43	41.78	13.5733	38.2767
gene-FOYG_06664	uncharacterized protein	0.391	-1.35441	2.7e-22	down	5.37	9.06	8.34	21.39	20.73	22.92	7.59	21.68
gene-FOYG_08693	uncharacterized protein	0.392	-1.35258	0.00115175	down	1.9	2.65	1.68	5.6	6.05	6.02	2.07667	5.89
gene-FOYG_06245	uncharacterized protein	0.392	-1.35212	3.26e-14	down	5.57	5.36	6.36	16.62	17.19	15.4	5.76333	16.4033
gene-FOYG_01972	aldehyde dehydrogenase (NAD+)	0.392	-1.35196	1.26e-123	down	110.87	116.63	109.98	312.53	308.42	337.68	112.493	319.543
gene-FOYG_06920	uncharacterized protein	0.392	-1.35187	1.08e-11	down	1.49	1.96	1.87	4.97	5.22	4.93	1.77333	5.04
gene-FOYG_02509	uncharacterized protein	0.392	-1.35159	4.68e-07	down	3.47	2.66	3.09	7.85	9.06	9.23	3.07333	8.71333
gene-FOYG_08383	uncharacterized protein	0.392	-1.35121	1.01e-156	down	87.41	92.24	96.76	262.28	264.89	258.54	92.1367	261.903
gene-FOYG_17210	uncharacterized protein	0.392	-1.35099	0.000259219	down	0.81	1.18	0.92	2.45	2.94	2.86	0.97	2.75
gene-FOYG_03307	uncharacterized protein	0.392	-1.34944	1.5e-19	down	14.16	10.74	14.66	37.24	36.77	37.95	13.1867	37.32
gene-FOYG_12627	uncharacterized protein	0.393	-1.34918	3.75e-09	down	1.77	1.95	1.56	4.32	5.28	5.3	1.76	4.96667
gene-FOYG_15979	uncharacterized protein	0.393	-1.34839	2.34e-28	down	11	9.98	10.62	30.19	29.73	29.62	10.5333	29.8467
gene-FOYG_14196	uncharacterized protein	0.393	-1.34782	4.62e-06	down	3.93	3.84	5.96	13.54	14	11.48	4.57667	13.0067
gene-FOYG_06916	uncharacterized protein	0.393	-1.34585	1.06e-20	down	4.97	4.81	5.06	15.06	14.05	16.63	4.94667	15.2467
gene-FOYG_05335	uncharacterized protein	0.394	-1.34555	1.18e-05	down	9.58	11.43	9.5	30.02	29.1	26.53	10.17	28.55
gene-FOYG_12121	uncharacterized protein	0.394	-1.34517	4.17e-30	down	6.23	9.04	7.35	24.74	27.71	22.38	7.54	24.9433
gene-FOYG_01343	uncharacterized protein	0.394	-1.34444	3.68e-36	down	93.65	94.98	100.13	273.84	253.34	280.81	96.2533	269.33
gene-FOYG_03727	uncharacterized protein	0.394	-1.34285	4.12e-05	down	0.56	0.54	0.62	1.31	1.84	1.71	0.573333	1.62
gene-FOYG_08122	uncharacterized protein	0.394	-1.34235	2.94e-14	down	2.52	2.75	2.89	7.66	7.72	7.78	2.72	7.72
gene-FOYG_11511	thioredoxin	0.394	-1.34217	3.56e-05	down	47.9	76.21	64.13	191.29	196.06	131.54	62.7467	172.963
gene-FOYG_08010	aconitate hydratase, mitochondrial	0.395	-1.34176	3.16e-140	down	89.57	93.47	91.65	254.21	247.05	274.25	91.5633	258.503
gene-FOYG_07907	ubiquinol-cytochrome c reductase subunit 7	0.395	-1.34169	1.3e-208	down	130.59	124.44	130.97	359.68	362.26	367.86	128.667	363.267
gene-FOYG_08706	mitochondrial import inner membrane translocase subunit TIM8	0.395	-1.34034	1.51e-65	down	101.5	104.29	95.22	279.87	291.73	272.83	100.337	281.477
gene-FOYG_14218	uncharacterized protein	0.395	-1.33985	0.0447561	down	0.42	0.54	0.53	1.07	1.58	1.57	0.496667	1.40667
gene-FOYG_00974	uncharacterized protein	0.396	-1.33736	9.8e-07	down	4.47	6.08	3.83	15	12.43	12.93	4.79333	13.4533
gene-FOYG_16515	uncharacterized protein	0.396	-1.33594	7.8e-29	down	24.72	23.81	23.96	64.57	67.36	71.18	24.1633	67.7033
gene-FOYG_10801	uncharacterized protein	0.396	-1.33473	1.47e-31	down	21.46	18.56	20.31	57.56	55.64	55.88	20.11	56.36
gene-FOYG_12593	uncharacterized protein	0.397	-1.33457	0.00352534	down	66.08	133.61	128.27	302.24	305.07	259.08	109.32	288.797
gene-FOYG_02754	uncharacterized protein	0.398	-1.33085	0.00309911	down	0.79	0.91	1.56	3.25	3.6	2.38	1.08667	3.07667
gene-FOYG_04517	uncharacterized protein	0.398	-1.33003	0.00426379	down	0.88	0.8	0.85	1.99	2.58	2.53	0.843333	2.36667
gene-FOYG_01627	uncharacterized protein	0.398	-1.32951	2.36e-216	down	116.02	116.8	116.64	328.12	328.67	321.82	116.487	326.203
gene-FOYG_02681	uncharacterized protein	0.398	-1.32951	7.18e-30	down	28.57	31.1	30.94	91.98	89.7	71.99	30.2033	84.5567
gene-FOYG_04944	uncharacterized protein	0.398	-1.32947	5.02e-06	down	1.61	2.09	1.99	4.79	4.66	6.46	1.89667	5.30333
gene-FOYG_01557	HAD superfamily (subfamily IIIA) phosphatase	0.398	-1.32902	0.0146457	down	3.08	3.66	2.05	7.03	8.91	8.39	2.93	8.11
gene-FOYG_16306	uncharacterized protein	0.398	-1.32895	1.19e-25	down	5.21	5.92	6.04	16.72	15.22	16.3	5.72333	16.08
gene-FOYG_01070	uncharacterized protein	0.398	-1.32843	0.000511091	down	1.26	2.03	1.9	5.7	5.11	3.77	1.73	4.86
gene-FOYG_06079	uncharacterized protein	0.398	-1.32739	0.000606086	down	0.91	1.2	0.8	2.29	2.8	3.14	0.97	2.74333
gene-FOYG_13721	uncharacterized protein	0.399	-1.32732	0.000686634	down	1.29	1.49	1.31	3.66	4.1	3.68	1.36333	3.81333
gene-FOYG_05972	uncharacterized protein	0.399	-1.3264	9.24e-11	down	5.87	5.61	8.1	21.39	15.67	17.64	6.52667	18.2333
gene-FOYG_13493	uncharacterized protein	0.399	-1.32633	0.0437604	down	0.51	0.2	0.72	1.55	1.28	1.15	0.476667	1.32667
gene-FOYG_08876	uncharacterized protein	0.399	-1.32619	1.23e-27	down	11.89	11.93	13.19	33.87	37.51	32.36	12.3367	34.58
gene-FOYG_02991	uncharacterized protein	0.399	-1.32615	1.56e-08	down	7.14	8.74	11.74	33.05	27.15	17.64	9.20667	25.9467
gene-FOYG_09824	uncharacterized protein	0.399	-1.32596	1.04e-96	down	41.44	43.61	43.06	125.96	118.78	113.39	42.7033	119.377
gene-FOYG_12605	uncharacterized protein	0.399	-1.32564	0.00194956	down	0.66	0.76	1.01	2.19	2.21	2.39	0.81	2.26333
gene-FOYG_04707	branched-chain amino acid aminotransferase	0.399	-1.32523	7.11e-56	down	24.24	26.58	25.46	66.11	72.42	74.41	25.4267	70.98
gene-FOYG_08384	uncharacterized protein	0.399	-1.32467	3.14e-16	down	4.82	4.6	4.89	12.75	13.25	13.77	4.77	13.2567
gene-FOYG_06323	uncharacterized protein	0.399	-1.32423	1.94e-15	down	3.66	4.48	4.58	10.91	11.21	13.52	4.24	11.88
gene-FOYG_01591	acetoacetate-CoA ligase	0.4	-1.32309	7.95e-05	down	1.18	0.89	0.76	2.75	2.74	2.48	0.943333	2.65667
gene-FOYG_06742	U6 snRNA-associated Sm-like protein LSm6	0.4	-1.32257	0.0103864	down	106.09	74.61	114.51	152.28	247.68	349.84	98.4033	249.933
gene-FOYG_14381	uncharacterized protein	0.4	-1.32227	0.0276546	down	0.46	0.56	0.68	1.85	1.1	1.78	0.566667	1.57667
gene-FOYG_08616	F-type H+-transporting ATPase subunit F	0.4	-1.32098	7.78e-167	down	588.61	554.75	541.44	1507.31	1588.85	1568.53	561.6	1554.9
gene-FOYG_08799	uncharacterized protein	0.4	-1.32083	1.23e-07	down	2.82	2.9	2.78	8.95	7.84	6.87	2.83333	7.88667
gene-FOYG_04236	uncharacterized protein	0.4	-1.32058	1.48e-15	down	7.61	5.78	6.24	18.21	17.53	18.71	6.54333	18.15
gene-FOYG_00389	alcohol dehydrogenase	0.401	-1.32009	1.25e-47	down	37.4	39.88	40.43	117.12	121.41	89.33	39.2367	109.287
gene-FOYG_01113	trehalose 6-phosphate synthase	0.401	-1.31966	5.5e-88	down	35.38	35.89	37.54	98.83	94.75	109.41	36.27	100.997
gene-FOYG_03531	uncharacterized protein	0.401	-1.31737	9.44e-42	down	183.13	199.02	209.39	575.66	569.1	481.34	197.18	542.033
gene-FOYG_12511	kynureninase 1	0.401	-1.31684	1.07e-26	down	14.69	13.15	13.42	38.49	37.12	38.64	13.7533	38.0833
gene-FOYG_12163	uncharacterized protein	0.402	-1.31645	0.0026135	down	1.01	1.25	1.47	4.15	3.59	2.63	1.24333	3.45667
gene-FOYG_14106	uncharacterized protein	0.402	-1.31553	1.89e-05	down	2.36	1.7	3.15	5.51	7.21	6.79	2.40333	6.50333
gene-FOYG_00803	uncharacterized protein	0.402	-1.3148	1.77e-06	down	1.58	1.85	1.73	4.85	4.92	4.46	1.72	4.74333
gene-FOYG_11220	serine/threonine-protein kinase TEL1	0.402	-1.31442	7.86e-09	down	0.6	0.6	0.58	1.68	1.66	1.59	0.593333	1.64333
gene-FOYG_12457	RNA-directed RNA polymerase	0.403	-1.31176	2.39e-06	down	3.49	4.06	2.35	8.78	9.12	9.66	3.3	9.18667
gene-FOYG_02741	uncharacterized protein	0.403	-1.3116	2.03e-79	down	13.63	14.04	14.79	36.35	39.01	40.29	14.1533	38.55
gene-FOYG_05406	uncharacterized protein	0.403	-1.31131	0.0207421	down	1.6	1.45	0.85	3.52	3.81	3.35	1.3	3.56
gene-FOYG_08114	uncharacterized protein	0.403	-1.31111	2.29e-76	down	35.88	33.84	29.97	94.36	91.46	89.7	33.23	91.84
gene-FOYG_16640	uncharacterized protein	0.403	-1.31048	0.0137117	down	1.81	1.36	1.06	3.61	3.28	4.68	1.41	3.85667
gene-FOYG_05602	uncharacterized protein	0.403	-1.30947	0.012679	down	0.13	1.27	1.24	1.77	2.64	2.94	0.88	2.45
gene-FOYG_15845	uncharacterized protein	0.404	-1.30906	1.27e-05	down	3.66	6.6	5.29	14.12	14.78	14.1	5.18333	14.3333
gene-FOYG_06754	uncharacterized protein	0.404	-1.3087	2.73e-45	down	24.14	22.16	24.27	70.45	69.57	54.94	23.5233	64.9867
gene-FOYG_08521	2,5-diketo-D-gluconate reductase	0.404	-1.30863	2.19e-20	down	17.35	13.6	14.55	42.3	42.53	40.29	15.1667	41.7067
gene-FOYG_09413	uncharacterized protein	0.404	-1.30806	2.95e-10	down	3.9	3.21	3.71	11.09	9.78	9.62	3.60667	10.1633
gene-FOYG_13720	uncharacterized protein	0.404	-1.30598	0.0212558	down	1.09	0.38	0.75	1.7	2.51	1.87	0.74	2.02667
gene-FOYG_15593	uncharacterized protein	0.404	-1.30581	6.72e-06	down	3.55	3.98	2.03	8.87	10.16	7.26	3.18667	8.76333
gene-FOYG_03232	uncharacterized protein	0.405	-1.30492	0.0375765	down	0.65	1.36	2.82	4.09	4.02	5.24	1.61	4.45
gene-FOYG_06645	NADH-ubiquinone oxidoreductase 49 kDa subunit, mitochondrial	0.405	-1.3046	1.49e-134	down	86.85	89.87	89.34	240.91	237.07	253.97	88.6867	243.983
gene-FOYG_01467	type 2C protein phosphatase PTC6	0.405	-1.30436	6.62e-61	down	25.1	26.08	24.93	65.18	76.07	68.4	25.37	69.8833
gene-FOYG_00689	uncharacterized protein	0.405	-1.30356	8.57e-18	down	10.27	12.21	10.68	35.12	32.07	24.15	11.0533	30.4467
gene-FOYG_02176	uncharacterized protein	0.405	-1.30248	8.7e-09	down	4.05	3.56	3.62	11.26	11.09	8.52	3.74333	10.29
gene-FOYG_01980	uncharacterized protein	0.406	-1.30209	7.61e-19	down	7.73	7.56	8.03	22.71	20.41	20.88	7.77333	21.3333
gene-FOYG_02414	oxidoreductase	0.406	-1.30135	0.000285804	down	1.81	1.57	2.1	6.03	4.02	4.95	1.82667	5
gene-FOYG_07862	uncharacterized protein	0.406	-1.30006	1.49125e-35	down	20.32	22.68	17.91	44.53	45.96	43.82	20.3033	44.77
gene-FOYG_06892	uncharacterized protein	0.406	-1.29948	1.09e-09	down	4.59	4.26	4.38	11.17	14.06	11.04	4.41	12.09
gene-FOYG_06811	uncharacterized protein	0.406	-1.29921	6.3e-17	down	8.66	9.51	8.92	24.87	27.59	22	9.03	24.82
gene-FOYG_04314	uncharacterized protein	0.406	-1.2988	2.35e-10	down	8.21	8.45	9.72	21.76	28.95	21.69	8.79333	24.1333
gene-FOYG_09828	uncharacterized protein	0.407	-1.29857	2.33e-06	down	2.52	1.48	2.58	5.78	8.27	4.05	2.19333	6.03333
gene-FOYG_05186	uncharacterized protein	0.407	-1.29771	0.00272897	down	2.32	0.7	1.63	4.01	3.89	4.74	1.55	4.21333
gene-FOYG_14160	uncharacterized protein	0.407	-1.29742	8.64e-23	down	7.01	7.6	7.45	22.38	20.51	16.66	7.35333	19.85
gene-FOYG_07006	uncharacterized protein	0.407	-1.29673	8.27e-25	down	5.26	6.41	7.02	15.5	18.8	16.9	6.23	17.0667
gene-FOYG_06644	ubiquinone biosynthesis monooxygenase Coq6	0.408	-1.29438	3.9e-24	down	10.63	11.71	10.5	28.82	32.52	28.26	10.9467	29.8667
gene-FOYG_10857	sterol carrier protein 2	0.408	-1.29306	9.11e-39	down	22.21	21.68	20.4	57.02	62.13	56.21	21.43	58.4533
gene-FOYG_09873	ATP synthase subunit D, mitochondrial	0.408	-1.29212	1.05e-156	down	510.74	524.36	511.32	1369.92	1363.47	1472.17	515.473	1401.85
gene-FOYG_11951	uncharacterized protein	0.408	-1.29198	1.86e-14	down	5.82	5.72	5.94	15.59	15.58	16.38	5.82667	15.85
gene-FOYG_15349	uncharacterized protein	0.408	-1.2918	0.000325867	down	1.29	1.47	1.87	4.28	4.24	4.11	1.54333	4.21
gene-FOYG_11500	uncharacterized protein	0.408	-1.29162	5.9e-11	down	344.74	364.2	357.6	1076.68	1079.28	679.54	355.513	945.167
gene-FOYG_10312	uncharacterized protein	0.409	-1.29148	0.0160189	down	0.71	0.16	0.34	1.28	1.17	0.78	0.403333	1.07667
gene-FOYG_08059	uncharacterized protein	0.409	-1.2914	7.9e-69	down	21.95	22.15	22.31	59.81	64.1	57.33	22.1367	60.4133
gene-FOYG_12294	cytochrome c oxidase polypeptide 5, mitochondrial	0.409	-1.29034	1.03e-153	down	112.69	111.19	112.3	302.9	291.69	321.53	112.06	305.373
gene-FOYG_09453	uncharacterized protein	0.409	-1.29029	6.74e-07	down	1.4	1.18	1.49	3.31	3.95	3.77	1.35667	3.67667
gene-FOYG_06214	succinate dehydrogenase (ubiquinone) membrane anchor subunit	0.409	-1.28997	1.59e-142	down	432.78	416.28	416.98	1079.36	1168.04	1191.41	422.013	1146.27
gene-FOYG_05642	uncharacterized protein	0.409	-1.28983	9.91e-10	down	1.55	1.27	1.18	3.76	3.59	3.52	1.33333	3.62333
gene-FOYG_12484	uracil phosphoribosyltransferase	0.409	-1.2895	3.39e-31	down	7.38	6.81	6.94	18.51	20.69	18.3	7.04333	19.1667
gene-FOYG_04756	electron transfer flavoprotein beta subunit	0.409	-1.2893	2.82e-156	down	484.74	470.04	470.4	1327.51	1364.34	1184.6	475.06	1292.15
gene-FOYG_10810	uncharacterized protein	0.409	-1.28837	0.00241554	down	0.82	0.59	1.16	2.51	2.24	2.25	0.856667	2.33333
gene-FOYG_07589	uncharacterized protein	0.41	-1.28664	1.06e-06	down	2.03	1.85	1.73	5.6	4.4	5.2	1.87	5.06667
gene-FOYG_02941	uncharacterized protein	0.41	-1.28639	3.8e-48	down	7.34	7.27	8.13	20.26	21.01	20.61	7.58	20.6267
gene-FOYG_06735	uncharacterized protein	0.41	-1.28626	4.66e-06	down	1.62	1.85	2.16	4.36	5.55	5.44	1.87667	5.11667
gene-FOYG_01558	uncharacterized protein	0.41	-1.28502	0.00434509	down	2.57	1.96	2.94	6.96	7.78	5.54	2.49	6.76
gene-FOYG_08161	uncharacterized protein	0.41	-1.28489	0.0370692	down	1.34	1.08	0.79	2.14	3.08	3.41	1.07	2.87667
gene-FOYG_01268	uncharacterized protein	0.411	-1.28402	5.57e-98	down	40.83	39.85	39.35	108.54	110.37	107.06	40.01	108.657
gene-FOYG_04623	uncharacterized protein	0.411	-1.28379	6.02e-05	down	0.11	0.23	0.16	0.47	0.43	0.47	0.166667	0.456667
gene-FOYG_12462	uncharacterized protein	0.411	-1.28374	1.98e-38	down	11.17	10.92	12.04	28.45	30.72	33.42	11.3767	30.8633
gene-FOYG_08332	uncharacterized protein	0.411	-1.28367	8.13e-59	down	26.69	25.66	24.05	66.96	71.22	68.92	25.4667	69.0333
gene-FOYG_01991	uncharacterized protein	0.411	-1.28226	3.55e-10	down	3.66	4.24	3.22	10.15	9.53	10.41	3.70667	10.03
gene-FOYG_04386	uncharacterized protein	0.411	-1.28202	1.37e-20	down	8.38	9.07	9.12	23.89	22.99	25.03	8.85667	23.97
gene-FOYG_06880	uncharacterized protein	0.411	-1.2817	1.79e-39	down	10.34	13.14	11.21	33.27	31.16	29.67	11.5633	31.3667
gene-FOYG_03342	uncharacterized protein	0.411	-1.28165	7.49e-32	down	27.95	28.92	32.05	83.83	84.9	72.08	29.64	80.27
gene-FOYG_12236	uncharacterized protein	0.411	-1.28115	9.92e-05	down	1.71	1.24	1.52	3.99	3.6	4.43	1.49	4.00667
gene-FOYG_09511	GMP synthase	0.412	-1.28078	5.41e-121	down	73.32	76.46	82.31	214.39	211.91	206.86	77.3633	211.053
gene-FOYG_15366	uncharacterized protein	0.412	-1.27856	0.0340753	down	0.36	1.05	0.39	1.89	1.38	1.6	0.6	1.62333
gene-FOYG_07884	uncharacterized protein	0.412	-1.27856	0.00178696	down	1.01	0.54	0.75	2.63	1.75	1.79	0.766667	2.05667
gene-FOYG_07069	26S proteasome non-ATPase regulatory subunit 9	0.413	-1.27749	2.86e-20	down	15.09	18.21	17.54	45.11	46.7	45.43	16.9467	45.7467
gene-FOYG_15907	uncharacterized protein	0.413	-1.27742	6.9e-09	down	3.3	3.01	3.89	9.06	7.82	10.61	3.4	9.16333
gene-FOYG_01982	uncharacterized protein	0.413	-1.27689	4.09e-31	down	10.71	11.19	10.66	28.04	28.47	30.62	10.8533	29.0433
gene-FOYG_06111	BolA protein	0.413	-1.27677	1.16e-14	down	2.27	2.83	2.93	7.54	6.89	7.31	2.67667	7.24667
gene-FOYG_08327	uncharacterized protein	0.413	-1.27531	1.53e-60	down	22.63	22.98	25.49	61.34	64.19	66.36	23.7	63.9633
gene-FOYG_00364	kinesin family member C1	0.413	-1.27499	6.46e-06	down	1.67	1.11	1.27	3.89	3.31	3.67	1.35	3.62333
gene-FOYG_16467	uncharacterized protein	0.414	-1.2737	3.17e-05	down	1.84	1.74	2.17	5.41	5.09	5	1.91667	5.16667
gene-FOYG_04219	uncharacterized protein	0.414	-1.27193	3.35e-06	down	3.11	3.43	2.33	8.82	9.41	5.66	2.95667	7.96333
gene-FOYG_03229	uncharacterized protein	0.414	-1.27112	3.13e-18	down	65.12	79.72	58.89	192.7	205.43	146.44	67.91	181.523
gene-FOYG_08875	uncharacterized protein	0.415	-1.27014	9.68e-16	down	12.24	11.22	13.32	31.9	34.67	32.26	12.26	32.9433
gene-FOYG_14273	uncharacterized protein	0.415	-1.26887	1.47e-16	down	9.97	10.96	12.5	29.15	26.55	33.91	11.1433	29.87
gene-FOYG_15281	beta-glucosidase	0.416	-1.26636	0.00330056	down	0.81	0.9	1.04	1.85	1.97	3.51	0.916667	2.44333
gene-FOYG_13853	uncharacterized protein	0.416	-1.2663	6.17e-13	down	8.05	9.31	6	22.31	19.99	20.21	7.78667	20.8367
gene-FOYG_07926	uncharacterized protein	0.416	-1.26625	2.41e-14	down	7.32	6.67	7.78	19.12	20.68	18.53	7.25667	19.4433
gene-FOYG_16902	uncharacterized protein	0.416	-1.26623	0.00333523	down	9.47	16.36	15.78	34.08	41.08	35.54	13.87	36.9
gene-FOYG_06335	uncharacterized protein	0.416	-1.26597	7.2e-16	down	1.53	1.45	1.46	3.94	4.03	3.9	1.48	3.95667
gene-FOYG_09649	uncharacterized protein	0.416	-1.26555	7.85e-32	down	10.59	10.64	11.73	31.04	31.83	25.42	10.9867	29.43
gene-FOYG_13963	uncharacterized protein	0.416	-1.26554	0.00288944	down	1	1.49	1.54	2.81	4.14	3.88	1.34333	3.61
gene-FOYG_13460	uncharacterized protein	0.417	-1.26282	0.0227041	down	0.05	0.3	0.13	0.5	0.3	0.47	0.16	0.423333
gene-FOYG_05970	uncharacterized protein	0.417	-1.26249	9.09e-11	down	6.05	6.1	6.06	15.19	15.69	17.69	6.07	16.19
gene-FOYG_08299	uncharacterized protein	0.417	-1.26172	5.76e-49	down	19.67	17.8	18.79	47.82	50.41	47.69	18.7533	48.64
gene-FOYG_13243	uncharacterized protein	0.417	-1.2616	5.87e-18	down	11.63	11.19	11.04	28.57	29.13	32.51	11.2867	30.07
gene-FOYG_12342	uncharacterized protein	0.417	-1.26135	6.67e-13	down	7.32	7.27	7.05	18.71	17.33	21.41	7.21333	19.15
gene-FOYG_10490	uncharacterized protein	0.417	-1.2613	0.00223942	down	4.3	11.04	6.17	16.67	20.2	20.32	7.17	19.0633
gene-FOYG_11481	uncharacterized protein	0.418	-1.25869	2.67e-07	down	3.23	4.91	3.11	9.93	10.53	9.54	3.75	10
gene-FOYG_05008	acyl-protein thioesterase 1	0.418	-1.25869	5.52e-35	down	33.7	36.75	35.82	95.34	97.4	90.12	35.4233	94.2867
gene-FOYG_01338	other hect domain ubiquitin protein ligase E3	0.418	-1.25823	6.42e-39	down	8.1	8.41	7.97	22.3	20.97	20.15	8.16	21.14
gene-FOYG_06437	uncharacterized protein	0.418	-1.25812	4.68e-06	down	0.75	1.07	1.14	2.69	2.77	2.51	0.986667	2.65667
gene-FOYG_01261	uncharacterized protein	0.418	-1.25811	7.44e-98	down	209.9	211.69	182.03	573.45	635.23	587.92	201.207	598.867
gene-FOYG_08111	uncharacterized protein	0.418	-1.2576	1e-06	down	2.51	1.82	2.68	5.75	7.05	5.75	2.33667	6.18333
gene-FOYG_15426	uncharacterized protein	0.419	-1.25658	0.000336957	down	34.25	33.59	23.88	89.31	79.34	65.97	30.5733	78.2067
gene-FOYG_04199	uncharacterized protein	0.419	-1.25656	0.00987518	down	1.52	1.58	0.77	4.08	3.6	2.61	1.29	3.43
gene-FOYG_14299	uncharacterized protein	0.419	-1.25616	7.19e-06	down	2.07	2.13	2.03	5.37	5.93	5.3	2.07667	5.53333
gene-FOYG_08019	uncharacterized protein	0.419	-1.25585	4.27e-10	down	2.12	2.89	3.25	6.94	8.05	7.09	2.75333	7.36
gene-FOYG_07815	uncharacterized protein	0.419	-1.25327	0.00534939	down	2.15	2.13	1.33	6.36	2.86	5.33	1.87	4.85
gene-FOYG_04302	uncharacterized protein	0.42	-1.25233	0.019664	down	0.71	0.9	0.44	2.26	1.54	1.65	0.683333	1.81667
gene-FOYG_11948	uncharacterized protein	0.42	-1.25189	0.00266513	down	1.38	1.88	1.84	4.76	4.99	3.81	1.7	4.52
gene-FOYG_05246	uncharacterized protein	0.42	-1.25001	2.18e-13	down	3.89	3.8	4.53	11.09	10.22	11.18	4.07333	10.83
gene-FOYG_00182	uncharacterized protein	0.421	-1.24974	3.48e-05	down	0.8	0.5	0.7	1.93	1.81	1.55	0.666667	1.76333
gene-FOYG_12546	acetoacetate-CoA ligase	0.421	-1.24947	7.11e-55	down	9.96	9.78	10	25.87	24.5	27.15	9.91333	25.84
gene-FOYG_10750	ATPase	0.421	-1.24929	9.18e-08	down	1.33	0.96	1.49	3.08	3.37	3.55	1.26	3.33333
gene-FOYG_00545	uncharacterized protein	0.421	-1.24889	5.59e-85	down	44.52	44.57	50.48	123.78	128.36	117.63	46.5233	123.257
gene-FOYG_04730	mitochondrial 54S ribosomal protein YmL16	0.421	-1.24879	4.85e-87	down	53.63	50.99	49.62	133.79	131.55	142.76	51.4133	136.033
gene-FOYG_06485	mitochondrial-processing peptidase subunit beta	0.421	-1.24868	1.99e-191	down	234.2	231.63	241.1	604.7	621.42	645.6	235.643	623.907
gene-FOYG_09820	uncharacterized protein	0.422	-1.24617	3.49e-20	down	17.78	15.96	15.22	38.84	47.79	42.5	16.32	43.0433
gene-FOYG_11138	uncharacterized protein	0.422	-1.24461	0.000479389	down	1.68	1.73	1.18	4.17	4.61	3.34	1.53	4.04
gene-FOYG_09501	uncharacterized protein	0.422	-1.24315	0.0345733	down	0.14	0.16	0.09	0.3	0.3	0.44	0.13	0.346667
gene-FOYG_08517	uncharacterized protein	0.423	-1.24254	2.78e-25	down	4.41	4.09	4.8	12.1	11.42	11.56	4.43333	11.6933
gene-FOYG_06206	maf-like protein	0.423	-1.24155	2.97e-32	down	37.59	39.17	42.31	103.94	113.48	95.99	39.69	104.47
gene-FOYG_06642	F-type H+-transporting ATPase subunit B	0.423	-1.24154	1.76e-190	down	379.02	389.35	398.28	1013.61	1003.6	1051.99	388.883	1023.07
gene-FOYG_15365	uncharacterized protein	0.423	-1.24127	3.61e-32	down	42.89	47.7	38.29	120.37	109.15	108.78	42.96	112.767
gene-FOYG_06046	catechol O-methyltransferase	0.423	-1.24078	2.46e-31	down	38.64	33.27	35.43	87.02	101.14	93.48	35.78	93.88
gene-FOYG_03080	uncharacterized protein	0.423	-1.24001	0.00360996	down	1.38	1.33	1	2.82	3.37	3.51	1.23667	3.23333
gene-FOYG_01060	phosphate:H+ symporter	0.423	-1.23979	0.0370212	down	0.37	0.27	0.33	1.05	0.78	0.64	0.323333	0.823333
gene-FOYG_10767	uncharacterized protein	0.424	-1.23953	8.59e-05	down	0.95	1	0.87	2.29	2.35	2.67	0.94	2.43667
gene-FOYG_04568	uncharacterized protein	0.424	-1.23877	8.55e-07	down	3.15	2.58	2.54	8.83	6.8	6.29	2.75667	7.30667
gene-FOYG_06749	uncharacterized protein	0.424	-1.23786	3.4e-34	down	19.65	21.76	23.41	59.8	52.83	57.73	21.6067	56.7867
gene-FOYG_04020	uncharacterized protein	0.424	-1.23762	0.000550943	down	1.1	1.21	1.01	3.33	2.66	2.77	1.10667	2.92
gene-FOYG_03284	uncharacterized protein	0.424	-1.23723	3.77e-86	down	31.03	31.43	31.74	82.77	83.64	82.02	31.4	82.81
gene-FOYG_04010	uncharacterized protein	0.424	-1.23704	0.0132453	down	1.07	0.73	1.6	4.41	2.13	2.41	1.13333	2.98333
gene-FOYG_06570	uncharacterized protein	0.425	-1.23611	7.59e-40	down	32.48	30.21	27.99	77.19	76.45	83.74	30.2267	79.1267
gene-FOYG_00937	3-hydroxybutyrate dehydrogenase	0.425	-1.23551	2.12e-64	down	84.86	82.37	80.35	223.99	204.37	218.88	82.5267	215.747
gene-FOYG_04336	uncharacterized protein	0.425	-1.23536	0.00383957	down	1.29	4.38	3.13	8.65	9.2	5.45	2.93333	7.76667
gene-FOYG_08073	methionyl-tRNA formyltransferase	0.425	-1.23535	1.78e-22	down	7.85	6.89	8.41	19.8	21.07	19.95	7.71667	20.2733
gene-FOYG_01955	uncharacterized protein	0.425	-1.2348	0.00899295	down	1.98	1.95	2.53	4.81	7.27	4.9	2.15333	5.66
gene-FOYG_09559	uncharacterized protein	0.425	-1.23371	8.18e-141	down	124.69	122.88	121.43	321.69	332.44	310.05	123	321.393
gene-FOYG_10948	uncharacterized protein	0.425	-1.23358	6.25e-05	down	0.95	0.52	0.76	2.35	1.95	1.55	0.743333	1.95
gene-FOYG_06121	threonine ammonia-lyase, biosynthetic	0.425	-1.23321	1.57e-12	down	3.2	3.68	4.12	9.11	9.59	9.96	3.66667	9.55333
gene-FOYG_04569	uncharacterized protein	0.425	-1.23299	1.43e-10	down	3.03	3.03	3.83	9.19	8.79	7.94	3.29667	8.64
gene-FOYG_10978	uncharacterized protein	0.426	-1.23193	1.41e-15	down	12.22	12.54	12.16	30.49	30.65	35.16	12.3067	32.1
gene-FOYG_03285	uncharacterized protein	0.426	-1.23142	8.66e-24	down	8.88	8.12	8	22.16	22.88	20.41	8.33333	21.8167
gene-FOYG_11316	DNA-directed RNA polymerase III subunit RPC8	0.426	-1.23041	5.64e-12	down	13.17	11.1	12.52	30.92	30.86	33.89	12.2633	31.89
gene-FOYG_12689	uncharacterized protein	0.426	-1.23029	8.97e-16	down	11.74	12.05	13.69	36.32	29.29	32.23	12.4933	32.6133
gene-FOYG_02903	uncharacterized protein	0.426	-1.22996	2.69e-13	down	3.16	3.85	3.38	11.15	9.68	6.42	3.46333	9.08333
gene-FOYG_06662	uncharacterized protein	0.426	-1.2298	0.0241184	down	0.9	0.44	0.68	2.34	1.49	1.41	0.673333	1.74667
gene-FOYG_09340	uncharacterized protein	0.426	-1.22971	0.00027448	down	2.29	3.47	3.16	6.48	8.03	8.78	2.97333	7.76333
gene-FOYG_15586	uncharacterized protein	0.427	-1.22911	7.54e-106	down	70.53	75.39	72.65	190.92	195.8	182.46	72.8567	189.727
gene-FOYG_11513	uncharacterized protein	0.427	-1.22905	0.000143566	down	2.53	2.13	2.2	6.18	4.14	5.23	2.28667	5.18333
gene-FOYG_11528	oxidoreductase	0.427	-1.22825	0.0206752	down	1.67	1.23	1.49	3.48	4.3	3.9	1.46333	3.89333
gene-FOYG_16546	uncharacterized protein	0.427	-1.22738	6.97e-24	down	2.82	3.5	3.14	8.02	8.35	8.36	3.15333	8.24333
gene-FOYG_12458	uncharacterized protein	0.428	-1.22534	4.11e-11	down	3.19	3.81	3.11	9.7	8.7	7.98	3.37	8.79333
gene-FOYG_05401	ribokinase	0.428	-1.22525	3.65e-53	down	15.46	16.78	16.68	41.44	40.94	45.09	16.3067	42.49
gene-FOYG_03695	uncharacterized protein	0.428	-1.2252	0.000171493	down	3.84	1.32	2.89	7.17	6.96	6.73	2.68333	6.95333
gene-FOYG_13839	uncharacterized protein	0.428	-1.22439	1.2e-18	down	9.45	11.32	9.97	27.16	26.7	26.03	10.2467	26.63
gene-FOYG_12175	uncharacterized protein	0.428	-1.22364	7.31e-06	down	2.48	1.73	3.16	6.33	6.88	5.97	2.45667	6.39333
gene-FOYG_11293	uncharacterized protein	0.428	-1.2232	0.0130108	down	0.34	0.48	0.26	0.75	1	1.05	0.36	0.933333
gene-FOYG_03704	uncharacterized protein	0.428	-1.22298	0.000927514	down	1.57	1.77	1.14	3.83	3.24	4.52	1.49333	3.86333
gene-FOYG_01651	mortality factor 4-like protein 1	0.429	-1.22246	2.23e-29	down	18.55	18.81	19.87	46.15	50.29	50.43	19.0767	48.9567
gene-FOYG_09592	uncharacterized protein	0.429	-1.2223	2.46e-07	down	6.26	4.44	4.46	12.69	14.81	11.94	5.05333	13.1467
gene-FOYG_15921	uncharacterized protein	0.429	-1.22203	0.0385405	down	1.04	1.58	0.41	2.78	2.27	2.77	1.01	2.60667
gene-FOYG_03368	uncharacterized protein	0.429	-1.2219	4.55e-34	down	11.42	12.15	12.28	32.06	33.18	28.11	11.95	31.1167
gene-FOYG_00476	aldehyde dehydrogenase (NAD+)	0.429	-1.22021	7.69e-06	down	2.84	2.31	3.47	5.92	8.02	8.41	2.87333	7.45
gene-FOYG_07662	uncharacterized protein	0.43	-1.2179	0.00343715	down	0.21	0.21	0.3	0.7	0.58	0.58	0.24	0.62
gene-FOYG_14059	uncharacterized protein	0.43	-1.21738	2.69e-06	down	1.83	1.8	1.76	4.53	4.38	3.97	1.79667	4.29333
gene-FOYG_06336	mitochondrial GTP/GDP carrier protein 1	0.43	-1.21732	1.6e-43	down	33.6	30.07	35.42	87.03	87.07	86.57	33.03	86.89
gene-FOYG_05547	trehalose 6-phosphate synthase	0.43	-1.21621	8.5e-69	down	20.33	21.84	23.04	59.02	55.69	54.9	21.7367	56.5367
gene-FOYG_09390	uncharacterized protein	0.431	-1.21586	0.0329156	down	0.8	0.57	0.87	1.97	1.65	2.14	0.746667	1.92
gene-FOYG_14383	uncharacterized protein	0.431	-1.21516	9.03e-06	down	1.17	1.86	1.46	3.52	4.11	4.04	1.49667	3.89
gene-FOYG_15601	uncharacterized protein	0.431	-1.21516	1.15e-102	down	53.29	51.96	53.16	138.31	144.66	127.04	52.8033	136.67
gene-FOYG_16503	uncharacterized protein	0.431	-1.21481	2.42e-13	down	9.62	6.42	9.55	21.77	20.97	23.26	8.53	22
gene-FOYG_13271	uncharacterized protein	0.431	-1.21416	0.0190186	down	0.66	0.8	0.72	2.2	1.75	1.71	0.726667	1.88667
gene-FOYG_00559	DNA polymerase IV	0.431	-1.21412	1.63e-05	down	2.11	1.62	1.59	3.86	4.21	5.61	1.77333	4.56
gene-FOYG_12235	uncharacterized protein	0.431	-1.21378	3.6e-107	down	58.64	59.86	55.82	150.68	155.45	144.6	58.1067	150.243
gene-FOYG_15269	uncharacterized protein	0.432	-1.21249	2.48e-05	down	1.79	1.53	2.13	4.71	4.24	5.04	1.81667	4.66333
gene-FOYG_05866	uncharacterized protein	0.432	-1.21223	0.0376332	down	1.11	2.39	2.32	7.15	4.37	3.59	1.94	5.03667
gene-FOYG_01859	enoyl-CoA hydratase	0.432	-1.21175	3.96e-12	down	18.04	17.65	23.78	53.44	52.18	47.61	19.8233	51.0767
gene-FOYG_08694	uncharacterized protein	0.432	-1.21155	3.49e-87	down	60.17	56.25	61.67	147.71	149.88	161.62	59.3633	153.07
gene-FOYG_13573	uncharacterized protein	0.432	-1.21105	6.65e-08	down	2.97	3.41	3.46	9.23	8.39	7.73	3.28	8.45
gene-FOYG_13291	uncharacterized protein	0.432	-1.21001	0.00149345	down	9.58	7.37	6.33	24.63	19.11	15.42	7.76	19.72
gene-FOYG_05190	uncharacterized protein	0.432	-1.20956	1.52e-37	down	19.15	20.08	17.93	50.48	49.75	47.01	19.0533	49.08
gene-FOYG_03181	uncharacterized protein	0.433	-1.20845	7.95e-59	down	37.69	32.33	35.74	95.52	93.16	83.57	35.2533	90.75
gene-FOYG_09562	uncharacterized protein	0.433	-1.20664	1.9e-24	down	8.1	7.88	7.88	20.39	22.76	19.17	7.95333	20.7733
gene-FOYG_04454	uncharacterized protein	0.434	-1.20558	0.00625659	down	0.5	1.02	1.34	2.11	2.96	2.33	0.953333	2.46667
gene-FOYG_01367	heat shock protein 60, mitochondrial	0.434	-1.20456	6.88e-145	down	291.72	289.48	279.13	705.58	732.35	770.25	286.777	736.06
gene-FOYG_08678	uncharacterized protein	0.434	-1.20401	2.37e-33	down	8.34	7.66	8.13	21.52	20.83	19.62	8.04333	20.6567
gene-FOYG_00931	uncharacterized protein	0.435	-1.20225	0.000424852	down	3.81	4.26	5.57	12.8	14.28	8.07	4.54667	11.7167
gene-FOYG_16401	uncharacterized protein	0.435	-1.20102	1.53e-78	down	31.08	32.93	31.55	85.02	81.22	78.68	31.8533	81.64
gene-FOYG_01282	uncharacterized protein	0.435	-1.20099	4.51e-19	down	14.23	16.46	16.41	42.18	40.64	37.95	15.7	40.2567
gene-FOYG_00788	PiT family inorganic phosphate transporter	0.435	-1.20066	1.95e-41	down	12.15	12.98	11.71	31.11	31.41	33	12.28	31.84
gene-FOYG_08077	uncharacterized protein	0.435	-1.20065	1.09e-09	down	4.27	5.16	6.4	12.09	12.76	12.98	5.27667	12.61
gene-FOYG_09351	uncharacterized protein	0.435	-1.19982	1.84e-137	down	123.93	122.48	123.2	311.89	312.06	321.29	123.203	315.08
gene-FOYG_11710	MFS transporter, SP family, general alpha glucoside:H+ symporter	0.435	-1.19966	2.66e-06	down	3.12	2.06	2.46	6.69	7.06	5.76	2.54667	6.50333
gene-FOYG_17203	HAL protein kinase	0.436	-1.19916	0.00158784	down	6.21	6.13	4.95	12.47	15.31	15.24	5.76333	14.34
gene-FOYG_03487	uncharacterized protein	0.436	-1.19863	3.57e-07	down	3.96	3.93	4.33	9.64	11.34	10.26	4.07333	10.4133
gene-FOYG_05219	uncharacterized protein	0.436	-1.19808	1e-61	down	594.87	570.57	591.31	1522.54	1439.08	1598.63	585.583	1520.08
gene-FOYG_05258	uncharacterized protein	0.436	-1.1973	9.2e-10	down	4.41	4.81	4.62	12.78	12.19	10.47	4.61333	11.8133
gene-FOYG_02485	uncharacterized protein	0.437	-1.19419	4.9e-08	down	1.93	2.19	2.65	6.01	5.77	5.52	2.25667	5.76667
gene-FOYG_00450	uncharacterized protein	0.437	-1.19384	6.66e-11	down	5	4.3	4.96	11.98	12.22	12.18	4.75333	12.1267
gene-FOYG_05298	uncharacterized protein	0.437	-1.19367	6.22e-38	down	9.54	10.06	9.45	23.63	24.66	25.76	9.68333	24.6833
gene-FOYG_00511	uncharacterized protein	0.438	-1.1921	0.0214534	down	1.1	0.93	0.65	1.63	2.64	2.58	0.893333	2.28333
gene-FOYG_00829	uncharacterized protein	0.439	-1.18909	3.74e-21	down	9.79	11.09	10.72	24.54	27.38	28.32	10.5333	26.7467
gene-FOYG_08824	uncharacterized protein	0.439	-1.18785	2.76e-13	down	5.49	5.7	5.23	13.88	14.26	13.58	5.47333	13.9067
gene-FOYG_00986	uncharacterized protein	0.439	-1.18734	5.01e-75	down	38.76	36.17	36.39	96.62	91.87	93.85	37.1067	94.1133
gene-FOYG_01514	glutathione peroxidase	0.439	-1.18702	8.73e-115	down	98.92	94.71	100.86	242.24	250.09	254.27	98.1633	248.867
gene-FOYG_12796	uncharacterized protein	0.439	-1.18651	0.000453599	down	1.2	1.16	1.51	3.77	2.44	3.55	1.29	3.25333
gene-FOYG_02777	40S ribosomal protein S12	0.439	-1.18649	5.45e-123	down	718.9	683.61	668.78	1642.8	1806.69	1774.6	690.43	1741.36
gene-FOYG_10092	uncharacterized protein	0.439	-1.18607	0.0139369	down	0.57	0.55	0.4	1.37	1.22	1.27	0.506667	1.28667
gene-FOYG_02420	uncharacterized protein	0.44	-1.18546	0.0245505	down	0.55	0.71	0.56	1.54	1.56	1.57	0.606667	1.55667
gene-FOYG_13025	uncharacterized protein	0.44	-1.18471	0.00105538	down	3.09	5.19	4.32	9.97	12.16	9.84	4.2	10.6567
gene-FOYG_04960	adenylosuccinate synthetase	0.44	-1.18352	1.5e-66	down	75.15	79.29	77.15	181	196.72	207.49	77.1967	195.07
gene-FOYG_01935	uncharacterized protein	0.44	-1.18344	0.000237421	down	1.35	2.33	2.1	4.2	5.65	4.83	1.92667	4.89333
gene-FOYG_05084	5-formyltetrahydrofolate cyclo-ligase	0.441	-1.18229	8.15e-15	down	10.06	9.24	10.85	27.39	27.35	21.54	10.05	25.4267
gene-FOYG_11141	pyruvate dehydrogenase E1 component subunit alpha	0.441	-1.18189	2.23e-67	down	68.5	66.84	73.48	170.52	172.12	184.37	69.6067	175.67
gene-FOYG_01925	uncharacterized protein	0.441	-1.18127	1.02e-12	down	4.46	6.01	5.77	14.49	14.3	12.32	5.41333	13.7033
gene-FOYG_08625	sulfite reductase (ferredoxin)	0.441	-1.17997	1.76e-175	down	86.07	88.2	88.12	221.73	213.31	228.02	87.4633	221.02
gene-FOYG_08464	uncharacterized protein	0.441	-1.17992	1.34e-11	down	1.94	1.79	1.6	4.83	4.28	4.28	1.77667	4.46333
gene-FOYG_06411	heat shock protein SSB1	0.442	-1.17834	8.37e-149	down	440.46	445.73	442.2	1070	1093.54	1185.12	442.797	1116.22
gene-FOYG_12015	carbonic anhydrase	0.442	-1.17767	9.37e-104	down	127.65	129.17	133.63	329.69	337.74	315.44	130.15	327.623
gene-FOYG_12216	uncharacterized protein	0.442	-1.17675	0.000426399	down	2.85	3.06	2.99	6.85	7.65	7.87	2.96667	7.45667
gene-FOYG_04469	uncharacterized protein	0.442	-1.17655	7.84e-63	down	233.79	252.93	242.1	605.63	587.99	626.98	242.94	606.867
gene-FOYG_15747	uncharacterized protein	0.443	-1.17513	2.62e-06	down	2.7	2.21	1.97	5.93	5.74	5.61	2.29333	5.76
gene-FOYG_08430	uncharacterized protein	0.443	-1.17339	0.000880994	down	10.99	4.17	5.09	14.78	18.76	16.6	6.75	16.7133
gene-FOYG_01304	solute carrier family 25, member 46	0.444	-1.17287	8.82e-103	down	118.64	117.66	113.98	288.74	303.28	286.63	116.76	292.883
gene-FOYG_07261	uncharacterized protein	0.444	-1.17253	9.57e-06	down	2.4	2.55	2.87	6.78	7.63	5.24	2.60667	6.55
gene-FOYG_07181	ubiquinol-cytochrome c reductase subunit 9	0.445	-1.16902	6.06e-136	down	904.47	893.53	908.35	2320.83	2257.71	2141.09	902.117	2239.88
gene-FOYG_06926	uncharacterized protein	0.445	-1.16886	2.72e-28	down	26.24	27.88	26.68	67.86	72.35	62.18	26.9333	67.4633
gene-FOYG_02702	pyruvate dehydrogenase E2 component (dihydrolipoamide acetyltransferase)	0.445	-1.1686	4.41e-17	down	10.12	11.37	11.81	28.45	27.12	27.56	11.1	27.71
gene-FOYG_07013	uncharacterized protein	0.445	-1.16832	6.77e-10	down	3.24	3.83	3.52	9.94	8.19	8.65	3.53	8.92667
gene-FOYG_10174	uncharacterized protein	0.445	-1.16791	6.43e-10	down	2.91	2.76	2.9	6.51	7.52	7.48	2.85667	7.17
gene-FOYG_05204	Cu2+-exporting ATPase	0.445	-1.16733	1.07e-18	down	4.99	4.57	4.31	11.07	11.51	12.13	4.62333	11.57
gene-FOYG_07024	dUTP pyrophosphatase	0.445	-1.16683	2.8e-13	down	11.66	12.89	12.84	29.2	33.49	30.72	12.4633	31.1367
gene-FOYG_05450	uncharacterized protein	0.446	-1.16634	2.11e-05	down	1.49	1.12	1.34	2.48	3.59	3.8	1.31667	3.29
gene-FOYG_16237	uncharacterized protein	0.446	-1.16633	0.011319	down	1.14	0.67	1.6	2.99	3.19	2.34	1.13667	2.84
gene-FOYG_11281	uncharacterized protein	0.446	-1.16557	1.17e-21	down	5.28	5.03	5.49	12.75	13.26	13.48	5.26667	13.1633
gene-FOYG_12577	acetolactate synthase I/II/III large subunit	0.446	-1.16469	2.92e-86	down	193.22	195.41	192.1	461.68	452.35	535.81	193.577	483.28
gene-FOYG_09722	uncharacterized protein	0.447	-1.16324	0.0407553	down	0.49	0.37	0.32	0.66	0.98	0.99	0.393333	0.876667
gene-FOYG_15671	carbonic anhydrase	0.447	-1.16317	0.0423038	down	2.1	1.2	1.84	4.72	5.34	2.76	1.71333	4.27333
gene-FOYG_05371	uncharacterized protein	0.447	-1.16292	1.1e-93	down	23.97	25.11	25.04	59.29	65.12	60.67	24.7067	61.6933
gene-FOYG_12352	uncharacterized protein	0.447	-1.16278	0.000163675	down	1.66	1.2	1.18	3.15	3.52	3.42	1.34667	3.36333
gene-FOYG_11290	dephospho-CoA kinase	0.447	-1.16202	8.08e-62	down	83.11	76.63	85.02	210.38	198.55	196.76	81.5867	201.897
gene-FOYG_08106	ketol-acid reductoisomerase, mitochondrial	0.447	-1.16183	1.1e-140	down	207.35	209.22	207.37	506.69	512.58	534.35	207.98	517.873
gene-FOYG_05077	uncharacterized protein	0.447	-1.16148	4.86e-06	down	8.06	6.95	6.91	20.25	17.45	16.61	7.30667	18.1033
gene-FOYG_16349	uncharacterized protein	0.447	-1.16061	0.000131654	down	1.88	1.6	1.74	4.38	4.47	4.16	1.74	4.33667
gene-FOYG_00880	uncharacterized protein	0.448	-1.1597	0.00341302	down	1.1	2.6	1.13	3.99	4.42	3.68	1.61	4.03
gene-FOYG_08024	leukotriene A-4 hydrolase	0.448	-1.15961	6.31e-44	down	19.31	20.97	20.26	48.93	51.21	48.82	20.18	49.6533
gene-FOYG_05938	beta-glucosidase	0.448	-1.15911	3.7e-22	down	7.95	8.63	9.97	21.36	20.75	23.96	8.85	22.0233
gene-FOYG_14251	uncharacterized protein	0.448	-1.15875	0.000862864	down	2.58	2.45	3.7	8.85	5.84	7.01	2.91	7.23333
gene-FOYG_05127	uncharacterized protein	0.448	-1.15817	5.82e-30	down	88.77	93.88	74.16	216.39	224.42	193.74	85.6033	211.517
gene-FOYG_12851	uncharacterized protein	0.448	-1.15804	0.0438209	down	1.24	1.46	0.77	2.5	2.05	3.99	1.15667	2.84667
gene-FOYG_05555	catabolic 3-dehydroquinase 2	0.448	-1.1579	0.000524923	down	8.68	9.97	5.06	21.5	19.03	17.76	7.90333	19.43
gene-FOYG_04372	uncharacterized protein	0.448	-1.15773	4.21e-06	down	1.72	2.41	1.75	4.94	5.33	4.38	1.96	4.88333
gene-FOYG_14553	uncharacterized protein	0.448	-1.15701	0.0272402	down	0.91	0.68	0.89	2.16	2.14	1.85	0.826667	2.05
gene-FOYG_12404	alcohol dehydrogenase (NADP+)	0.449	-1.15639	1.04e-15	down	11.68	12.38	10.88	29.25	27.16	30.17	11.6467	28.86
gene-FOYG_16067	uncharacterized protein	0.449	-1.1561	0.0117001	down	0.64	0.96	0.73	2.39	1.63	1.81	0.776667	1.94333
gene-FOYG_08112	uncharacterized protein	0.449	-1.15513	8.78e-14	down	6.18	4.93	5.2	12.8	14.61	13.26	5.43667	13.5567
gene-FOYG_05431	uncharacterized protein	0.449	-1.15374	7.33e-09	down	1.7	1.93	1.66	4.06	4.04	4.96	1.76333	4.35333
gene-FOYG_06324	F-type H+-transporting ATPase subunit G	0.45	-1.15314	7.36e-118	down	262.08	264.55	265.39	630.19	663.08	663.54	264.007	652.27
gene-FOYG_12043	CMGC protein kinase	0.45	-1.15304	3.73e-102	down	56.03	57.57	59.24	139.3	143.56	145.44	57.6133	142.767
gene-FOYG_06774	uncharacterized protein	0.45	-1.15223	0.00161821	down	0.61	0.71	0.7	1.44	1.81	1.74	0.673333	1.66333
gene-FOYG_01244	uncharacterized protein	0.45	-1.15187	1.3e-13	down	3.61	3.94	3.95	8.67	9.82	10.03	3.83333	9.50667
gene-FOYG_10663	uncharacterized protein	0.45	-1.1509	4.83e-05	down	2.1	2.42	1.83	6.05	5.29	4.38	2.11667	5.24
gene-FOYG_00007	uncharacterized protein	0.451	-1.15014	7.84e-41	down	80.23	78.87	79.08	202.35	225.28	165.44	79.3933	197.69
gene-FOYG_02514	uncharacterized protein	0.451	-1.14907	8.26e-06	down	1.94	2.2	2.7	5.64	5.24	5.66	2.28	5.51333
gene-FOYG_15585	uncharacterized protein	0.451	-1.14871	3.38e-29	down	29.97	27.24	29.12	70.18	73.64	69.01	28.7767	70.9433
gene-FOYG_03525	uncharacterized protein	0.451	-1.14784	0.037262	down	0.64	1.26	0.74	2.58	1.9	2.05	0.88	2.17667
gene-FOYG_12828	uncharacterized protein	0.452	-1.1458	0.016488	down	1.92	1.25	1.82	3.56	4.41	4.28	1.66333	4.08333
gene-FOYG_12448	pantoate-beta-alanine ligase	0.452	-1.14575	4.63e-30	down	35.34	39.44	35.18	87.76	83.87	98.68	36.6533	90.1033
gene-FOYG_11443	potassium/sodium efflux P-type ATPase, fungal-type	0.452	-1.14492	1.18e-202	down	650.5	653.08	661.95	1574.38	1598.24	1677.66	655.177	1616.76
gene-FOYG_03275	leucyl-tRNA synthetase, mitochondrial	0.452	-1.14479	4.79e-43	down	17.84	17.45	18.26	44.53	46.25	41.24	17.85	44.0067
gene-FOYG_09369	uncharacterized protein	0.452	-1.14433	1.11e-112	down	112.71	123.98	124.42	293.19	305.89	302.16	120.37	300.413
gene-FOYG_01292	uncharacterized protein	0.453	-1.14327	0.00531936	down	1.42	1.94	2.42	5.25	4.54	4.48	1.92667	4.75667
gene-FOYG_13570	uncharacterized protein	0.453	-1.14255	0.000336397	down	3.34	1.86	2.55	6.46	6.82	5.77	2.58333	6.35
gene-FOYG_13577	uncharacterized protein	0.453	-1.14193	1.54e-10	down	6.22	6.47	5.15	12.97	15.76	15.1	5.94667	14.61
gene-FOYG_03530	uncharacterized protein	0.453	-1.1415	0.00227055	down	0.82	0.83	0.77	1.92	2	2.02	0.806667	1.98
gene-FOYG_15317	uncharacterized protein	0.454	-1.13994	4.31e-08	down	162.55	126.11	144.46	366.83	376.89	281.16	144.373	341.627
gene-FOYG_07846	uncharacterized protein	0.454	-1.13936	1.9e-15	down	8.9	10.31	8.03	22.49	24.46	19.94	9.08	22.2967
gene-FOYG_06655	structure-specific recognition protein 1	0.454	-1.13891	1.84e-70	down	96.62	100.56	95.67	240.98	232.88	245.1	97.6167	239.653
gene-FOYG_01147	aconitate hydratase, mitochondrial	0.454	-1.1388	8.08e-165	down	723.42	734.34	736.56	1771.38	1718.67	1894.44	731.44	1794.83
gene-FOYG_15730	uncharacterized protein	0.454	-1.13838	1.69e-07	down	3.45	3.27	4.16	8.99	8.76	8.9	3.62667	8.88333
gene-FOYG_00722	uncharacterized protein	0.454	-1.13805	2.19e-10	down	4.13	3.96	4.35	9.49	10.67	10.41	4.14667	10.19
gene-FOYG_06573	oxidoreductase	0.455	-1.13754	0.00150733	down	1.73	1.59	2.31	3.28	6.04	3.83	1.87667	4.38333
gene-FOYG_09415	ATP-binding cassette, subfamily G (WHITE), member 2, PDR	0.455	-1.13754	9.73e-81	down	42.97	43.91	45.48	106.09	100.34	118.16	44.12	108.197
gene-FOYG_06410	uncharacterized protein	0.455	-1.13725	0.0230958	down	1.03	1.21	1.28	2.18	3.72	2.75	1.17333	2.88333
gene-FOYG_12461	uncharacterized protein	0.455	-1.13697	6.56e-29	down	9.32	10.17	9.23	24.49	21.87	24.04	9.57333	23.4667
gene-FOYG_07151	uncharacterized protein	0.455	-1.13585	2.22e-18	down	38.39	33.43	38.18	101.75	93.81	73.28	36.6667	89.6133
gene-FOYG_08125	haloacid dehalogenase, type II	0.455	-1.13507	5.82e-06	down	6.65	8.74	6.56	18.33	21.15	14.31	7.31667	17.93
gene-FOYG_02454	uncharacterized protein	0.455	-1.13506	7.93e-204	down	181.67	177.97	184.92	441.55	442.64	448.8	181.52	444.33
gene-FOYG_09007	uncharacterized protein	0.455	-1.13451	0.0134719	down	3	2.7	2.43	6.51	6.89	6.37	2.71	6.59
gene-FOYG_09704	uncharacterized protein	0.456	-1.13448	0.00243805	down	9.29	3.42	4.76	13.97	16.81	11.52	5.82333	14.1
gene-FOYG_13414	uncharacterized protein	0.456	-1.13399	3.13e-07	down	1.81	2.02	1.75	4.13	5.1	4.47	1.86	4.56667
gene-FOYG_17429	uncharacterized protein	0.456	-1.13333	0.0493014	down	2.83	2.25	2.7	5.89	7.19	5.81	2.59333	6.29667
gene-FOYG_03713	uncharacterized protein	0.456	-1.13221	2.8e-31	down	31.79	35.82	29.43	78.94	85.88	72.16	32.3467	78.9933
gene-FOYG_06107	uncharacterized protein	0.456	-1.1317	1.51e-13	down	17.07	13.48	16.85	35.67	41.8	37.95	15.8	38.4733
gene-FOYG_04761	NADPH reductase TAH18	0.456	-1.13161	1.59e-24	down	9.19	7.65	8.55	19.75	19.43	22.7	8.46333	20.6267
gene-FOYG_02319	uncharacterized protein	0.457	-1.1309	9.8e-05	down	2.21	1.66	1.63	4.84	4.56	3.97	1.83333	4.45667
gene-FOYG_06620	aminoglycoside phosphotransferase	0.457	-1.13048	3.04e-22	down	17.46	22.41	21.06	48.67	53.02	47.07	20.31	49.5867
gene-FOYG_00927	uncharacterized protein	0.457	-1.13023	2.35e-22	down	8.42	9.58	7.92	26.33	23.06	23.9	8.64	24.43
gene-FOYG_07864	gluconolactonase	0.457	-1.12882	5.89e-06	down	4.4	8.69	5.08	14.39	16.25	13.69	6.05667	14.7767
gene-FOYG_10949	uncharacterized protein	0.457	-1.12874	0.000307108	down	2.2	2.12	2.98	5.89	4.95	6.87	2.43333	5.90333
gene-FOYG_10417	uncharacterized protein	0.458	-1.12744	8.59e-75	down	22.33	23.66	23.52	56.5	58.27	54.59	23.17	56.4533
gene-FOYG_01760	uncharacterized protein	0.458	-1.1274	4.53e-27	down	28.54	24.83	30.11	70.28	69.02	63.63	27.8267	67.6433
gene-FOYG_01203	uncharacterized protein	0.458	-1.12672	2.38e-08	down	3.83	3.5	3.8	8.89	9.82	8.35	3.71	9.02
gene-FOYG_05162	uncharacterized protein	0.458	-1.12658	4.88e-27	down	19.54	17.3	17.12	41.93	45.42	44.86	17.9867	44.07
gene-FOYG_04801	uncharacterized protein	0.458	-1.12519	2.56e-15	down	3.38	3.96	3.35	8.93	9.32	8.86	3.56333	9.03667
gene-FOYG_06563	F-type H+-transporting ATPase subunit epsilon	0.459	-1.12455	1.13e-85	down	719.27	760.79	749.03	1694.32	1805.39	1841.26	743.03	1780.32
gene-FOYG_08380	uncharacterized protein	0.459	-1.12425	4.37e-25	down	15.82	16.66	18.13	41.62	40.35	40.93	16.87	40.9667
gene-FOYG_02950	uncharacterized protein	0.459	-1.12389	1.57e-10	down	3.3	2.72	3.4	7.21	8.09	7.48	3.14	7.59333
gene-FOYG_09643	uncharacterized protein	0.459	-1.12354	2.7e-14	down	5.01	5.75	5.13	12.39	13.03	13.15	5.29667	12.8567
gene-FOYG_12313	leucine carboxyl methyltransferase 2	0.459	-1.12273	1.07e-12	down	2.94	2.64	3.58	7.39	7.91	7.02	3.05333	7.44
gene-FOYG_07241	uncharacterized protein	0.46	-1.12164	9.5e-47	down	112.94	100.2	98.29	249.36	255.27	246.29	103.81	250.307
gene-FOYG_04734	uncharacterized protein	0.46	-1.12161	2.07e-57	down	68.18	66.3	62.4	164.74	165.48	170.02	65.6267	166.747
gene-FOYG_09504	uncharacterized protein	0.46	-1.12087	6.93e-11	down	5.67	5.92	4.84	11.52	13.37	14.84	5.47667	13.2433
gene-FOYG_01442	uncharacterized protein	0.46	-1.12054	1.79e-22	down	9.21	8.09	7.56	19.61	19.52	21.02	8.28667	20.05
gene-FOYG_06188	uncharacterized protein	0.46	-1.11992	6.27e-08	down	13.03	14.39	9.57	30.53	31.08	27.92	12.33	29.8433
gene-FOYG_07812	STE/STE11/CDC15 protein kinase	0.46	-1.11987	7.17e-29	down	7	5.95	6.57	16.08	15.79	15.6	6.50667	15.8233
gene-FOYG_14224	uncharacterized protein	0.461	-1.11864	0.00106662	down	2.11	2.25	1.73	5.02	5.37	4.33	2.03	4.90667
gene-FOYG_13194	uncharacterized protein	0.461	-1.11798	3.45e-08	down	22.57	17.21	16.6	42.99	51.52	40.79	18.7933	45.1
gene-FOYG_03256	uncharacterized protein	0.461	-1.11655	6.27e-68	down	24.17	26.29	25.3	59.79	61.82	61.74	25.2533	61.1167
gene-FOYG_01222	H/ACA ribonucleoprotein complex subunit 1	0.462	-1.11496	1.42e-38	down	46.15	47.47	47.6	117.45	116.08	104.66	47.0733	112.73
gene-FOYG_13789	uncharacterized protein	0.462	-1.11444	0.00086071	down	1.91	1.6	1.7	5.01	4.41	3.16	1.73667	4.19333
gene-FOYG_13820	uncharacterized protein	0.462	-1.11435	9.86e-05	down	1.34	1.43	1.61	3.56	3.92	3.1	1.46	3.52667
gene-FOYG_04968	L-ornithine N5-oxygenase	0.462	-1.11432	3.69e-05	down	1.37	1.29	2.22	4.14	3.51	4.11	1.62667	3.92
gene-FOYG_06788	uncharacterized protein	0.462	-1.1134	1.09e-32	down	14.95	13.58	14.38	32.93	33.28	36.12	14.3033	34.11
gene-FOYG_12501	uncharacterized protein	0.462	-1.11328	5.37e-09	down	4.85	5.85	5.25	9.68	13.76	15.02	5.31667	12.82
gene-FOYG_10186	IMP-specific 5'-nucleotidase 1	0.463	-1.11045	2.3e-15	down	8.85	9.15	8.91	21.69	20.99	22.04	8.97	21.5733
gene-FOYG_09756	uncharacterized protein	0.463	-1.11035	1.12e-18	down	6.43	7.73	6.4	17.5	17.11	14.91	6.85333	16.5067
gene-FOYG_03131	uncharacterized protein	0.463	-1.1102	5.24353e-11	down	10.17	11.64	12.71	23.88	27.75	30.28	11.5067	27.3033
gene-FOYG_06210	NADPH2:quinone reductase	0.463	-1.10983	6.81e-11	down	14.87	15.24	14.83	33.63	35.58	38.38	14.98	35.8633
gene-FOYG_13410	uncharacterized protein	0.463	-1.1096	0.000177826	down	1.58	1.03	1.12	3.11	3.29	2.54	1.24333	2.98
gene-FOYG_00034	uncharacterized protein	0.464	-1.10798	5.6e-13	down	27.36	23.96	26.24	63.96	65.5	55.97	25.8533	61.81
gene-FOYG_04011	uncharacterized protein	0.464	-1.10751	2.34e-09	down	7.03	5.87	6.57	16.1	14.35	16.17	6.49	15.54
gene-FOYG_08312	uncharacterized protein	0.464	-1.10723	2.68e-110	down	61.14	64.54	63.21	151.57	151.16	154.39	62.9633	152.373
gene-FOYG_05739	uncharacterized protein	0.464	-1.10649	0.0353323	down	0.44	0.44	0.36	1.17	0.83	0.98	0.413333	0.993333
gene-FOYG_08746	uncharacterized protein	0.465	-1.106	2.64e-29	down	18.62	21.45	19.71	46.79	50.16	46.72	19.9267	47.89
gene-FOYG_06923	DNA polymerase IV	0.465	-1.10566	6.25e-21	down	8.2	8.6	7.91	19.54	19.46	20.26	8.23667	19.7533
gene-FOYG_12057	serine/threonine protein kinase	0.465	-1.10468	0.0238105	down	0.62	0.36	0.71	1.03	1.37	1.66	0.563333	1.35333
gene-FOYG_04361	uncharacterized protein	0.465	-1.1042	5.5e-12	down	8.1	7.71	7.23	19.53	19.79	16.5	7.68	18.6067
gene-FOYG_04924	uncharacterized protein	0.465	-1.10415	1.68e-05	down	1.86	2.13	1.41	3.62	4.92	4.42	1.8	4.32
gene-FOYG_09058	uncharacterized protein	0.465	-1.10326	6.01e-18	down	20.82	23.67	18.48	49.36	49.09	51.89	20.99	50.1133
gene-FOYG_11276	uncharacterized protein	0.466	-1.10313	3.19e-80	down	27.1	27.17	27.4	64.84	66.98	64.75	27.2233	65.5233
gene-FOYG_03419	cytochrome c oxidase subunit 6, mitochondrial	0.466	-1.10219	6.03e-114	down	411.65	394.68	410.21	1047.05	903.11	1090.15	405.513	1013.44
gene-FOYG_17207	HAL protein kinase	0.466	-1.10178	2.19e-11	down	8.14	11.1	10.19	25.29	24.96	20.31	9.81	23.52
gene-FOYG_06868	uncharacterized protein	0.466	-1.10093	2.48e-30	down	16.04	12.93	14.19	33.27	33.5	33.09	14.3867	33.2867
gene-FOYG_09449	uncharacterized protein	0.466	-1.10092	5.01e-12	down	3.04	3.74	3.39	7.31	7.95	9.07	3.39	8.11
gene-FOYG_09146	succinate-semialdehyde dehydrogenase	0.466	-1.10077	0.0424434	down	0.86	0.79	0.33	1.32	1.91	1.5	0.66	1.57667
gene-FOYG_01022	uncharacterized protein	0.466	-1.10012	0.042413	down	1.06	0.97	2.24	2.68	4.13	3.42	1.42333	3.41
gene-FOYG_05951	uncharacterized protein	0.467	-1.09873	6.93e-20	down	11.1	11.43	12.52	27.43	28.36	29.77	11.6833	28.52
gene-FOYG_06080	uncharacterized protein	0.467	-1.09867	5.37e-06	down	3.29	4.65	4.48	9.06	9.01	11.54	4.14	9.87
gene-FOYG_09913	NAD-dependent aldehyde dehydrogenase	0.467	-1.09858	1.26e-09	down	4.68	3.97	3.66	9.71	9.7	9.94	4.10333	9.78333
gene-FOYG_04811	mitochondrial division protein 1	0.467	-1.09846	2.24e-58	down	55.05	48.97	49.98	116.58	122.57	128.46	51.3333	122.537
gene-FOYG_12488	triacylglycerol lipase	0.467	-1.09811	5.81e-05	down	1.79	1.48	1.74	3.71	3.89	4.42	1.67	4.00667
gene-FOYG_01751	lanosterol synthase	0.467	-1.09717	2.4e-22	down	11.13	10.09	10.46	24.67	27.12	23.75	10.56	25.18
gene-FOYG_10025	uncharacterized protein	0.468	-1.09655	2.1e-05	down	2.68	2.99	3.73	6.55	8.3	7.55	3.13333	7.46667
gene-FOYG_02852	rRNA (cytosine-C5-)-methyltransferase RCM1	0.468	-1.0963	7.15e-14	down	4.96	4.98	4.75	12.06	11.67	11.3	4.89667	11.6767
gene-FOYG_01420	aminodeoxychorismate synthase	0.468	-1.09598	2.43e-19	down	7.92	6.94	8.2	18.5	17.84	18.55	7.68667	18.2967
gene-FOYG_08701	xaa-Pro aminopeptidase	0.468	-1.09548	2.06e-35	down	17.15	18.59	17.93	42.54	41.55	45.1	17.89	43.0633
gene-FOYG_03503	uncharacterized protein	0.469	-1.09388	1.14e-89	down	81.36	82.51	84.99	198.77	199.18	193.63	82.9533	197.193
gene-FOYG_03926	uncharacterized protein	0.469	-1.09387	2.2e-06	down	2.14	2.91	2.95	6.38	6.73	5.96	2.66667	6.35667
gene-FOYG_06900	uncharacterized protein	0.469	-1.09371	3.57e-87	down	88.44	94.08	93.41	207.58	218.59	217.22	91.9767	214.463
gene-FOYG_01167	uncharacterized protein	0.469	-1.09331	0.000131554	down	3.26	3.33	3.26	9.06	7.67	6.68	3.28333	7.80333
gene-FOYG_00942	uncharacterized protein	0.469	-1.09318	3.28e-09	down	11.96	9.61	9.9	24.07	28.38	22.15	10.49	24.8667
gene-FOYG_06621	uncharacterized protein	0.469	-1.09285	1.34e-09	down	3.38	3.6	3.31	8.17	8.04	8.24	3.43	8.15
gene-FOYG_08273	uncharacterized protein	0.469	-1.09238	5.68e-58	down	135.23	119.46	121.73	279.87	308.65	303.08	125.473	297.2
gene-FOYG_11685	acetyltransferase	0.469	-1.09204	1.6731e-67	down	35.21	33.81	31.87	62.88	66.48	63.4	33.63	64.2533
gene-FOYG_15943	uncharacterized protein	0.469	-1.09153	0.0185238	down	0.66	1.37	2.35	3.27	3.69	3.49	1.46	3.48333
gene-FOYG_05984	uncharacterized protein	0.47	-1.09078	4.36e-06	down	1.92	1.7	1.3	3.81	3.83	4.01	1.64	3.88333
gene-FOYG_01801	uncharacterized protein	0.47	-1.09007	5.25e-53	down	30.4	33.33	32.43	71.95	72.26	82.25	32.0533	75.4867
gene-FOYG_02510	uncharacterized protein	0.47	-1.08936	0.00143519	down	2.87	2.5	2.02	6.33	4.97	5.61	2.46333	5.63667
gene-FOYG_15856	uncharacterized protein	0.47	-1.08931	2.47e-08	down	7.46	6.44	6.47	15.05	16.02	17.05	6.79	16.04
gene-FOYG_09234	uncharacterized protein	0.47	-1.08866	9.42e-31	down	17.57	17.4	17.71	42.54	43.45	38.91	17.56	41.6333
gene-FOYG_06552	uncharacterized protein	0.47	-1.08855	1.81e-31	down	12.85	15.71	16.11	34.92	35.04	36.01	14.89	35.3233
gene-FOYG_01630	uncharacterized protein	0.47	-1.08807	0.00170317	down	14.29	6.67	7.31	20.96	25.67	19.31	9.42333	21.98
gene-FOYG_01106	gluconate 5-dehydrogenase	0.47	-1.08807	6.41e-05	down	7.18	7.2	4.95	18.51	14.86	12.25	6.44333	15.2067
gene-FOYG_15521	uncharacterized protein	0.471	-1.08725	8.69e-15	down	8.27	10.67	9.87	23.71	22.7	21.88	9.60333	22.7633
gene-FOYG_04434	fructose-1,6-bisphosphatase	0.471	-1.08601	1.2e-166	down	759.53	767.64	791.53	1824.5	1764.9	1892.18	772.9	1827.19
gene-FOYG_06041	uncharacterized protein	0.471	-1.08542	0.00151171	down	1.76	2.58	1.43	5.1	4.42	4.13	1.92333	4.55
gene-FOYG_00270	uncharacterized protein	0.471	-1.08483	1.15e-09	down	4.42	4.28	4.64	9.72	10.78	11.01	4.44667	10.5033
gene-FOYG_09074	uncharacterized protein	0.473	-1.08139	0.0198982	down	1.46	0.98	0.76	2.16	2.54	2.79	1.06667	2.49667
gene-FOYG_10800	alanine-glyoxylate transaminase/(R)-3-amino-2-methylpropionate-pyruvate transaminase	0.473	-1.08132	1.8e-184	down	400.98	415.4	419.48	960.29	985.89	968.76	411.953	971.647
gene-FOYG_00314	uncharacterized protein	0.473	-1.08084	5.81e-16	down	10.98	10.55	11.87	22.02	26.14	30.36	11.1333	26.1733
gene-FOYG_09583	uncharacterized protein	0.473	-1.07938	1.92e-31	down	42.12	42.24	40.46	96.84	98.59	99.48	41.6067	98.3033
gene-FOYG_09717	alanine transaminase	0.474	-1.07807	1.82e-73	down	45.63	43.53	45.69	106.22	101.77	109.66	44.95	105.883
gene-FOYG_06488	uncharacterized protein	0.474	-1.07797	2.61e-09	down	4.13	2.58	3.47	7.82	7.64	8.39	3.39333	7.95
gene-FOYG_15785	uncharacterized protein	0.474	-1.07792	1.17e-18	down	12.16	11.1	10.41	26.53	28.23	25.84	11.2233	26.8667
gene-FOYG_04545	uncharacterized protein	0.474	-1.07705	1.65e-08	down	7.96	5.69	8.83	16.38	19.71	16.85	7.49333	17.6467
gene-FOYG_10226	uncharacterized protein	0.474	-1.07605	7.68e-12	down	6.82	6.34	6.06	15.73	15.01	14.37	6.40667	15.0367
gene-FOYG_01151	NADH-ubiquinone oxidoreductase 40 kDa subunit, mitochondrial	0.474	-1.07597	5.42e-69	down	132.64	144.45	142.21	327.54	322.38	332.41	139.767	327.443
gene-FOYG_09929	2-dehydropantoate 2-reductase	0.474	-1.07574	3.02e-22	down	14.11	16.21	14.82	36.81	34.31	35.05	15.0467	35.39
gene-FOYG_05050	uncharacterized protein	0.475	-1.0745	1.1e-39	down	21.48	21.25	19.47	46.1	48.63	51.17	20.7333	48.6333
gene-FOYG_09053	uncharacterized protein	0.476	-1.07193	7.48e-13	down	16.63	15.33	15.73	32.93	38.91	39.51	15.8967	37.1167
gene-FOYG_12469	Arf family guanine nucleotide exchange factor SEC7	0.476	-1.07109	4.83e-30	down	7.15	7.87	8.19	16.56	18.5	19.33	7.73667	18.13
gene-FOYG_00121	alcohol dehydrogenase	0.476	-1.07091	0.000289764	down	3.75	2.45	2.84	6.39	6.62	8.02	3.01333	7.01
gene-FOYG_13974	uncharacterized protein	0.476	-1.07084	3.74e-10	down	7.4	8.95	10.78	24.51	19.7	19.37	9.04333	21.1933
gene-FOYG_10102	2-methylcitrate dehydratase	0.476	-1.06993	7.07e-74	down	68.79	72.82	69.65	159	168.14	166.79	70.42	164.643
gene-FOYG_09628	uncharacterized protein	0.476	-1.06991	3.97e-71	down	26.22	27.13	27.32	63.05	61.13	64.96	26.89	63.0467
gene-FOYG_03432	succinate dehydrogenase [ubiquinone] flavoprotein subunit, mitochondrial	0.476	-1.0698	1.03e-110	down	366.5	370.08	371.65	839.24	825.11	926.84	369.41	863.73
gene-FOYG_04489	uncharacterized protein	0.477	-1.06909	9.16e-10	down	6.78	8.39	7.41	18.45	18.32	16.13	7.52667	17.6333
gene-FOYG_04747	NADH-ubiquinone oxidoreductase 20.8 kDa subunit	0.477	-1.06885	3.23e-58	down	160.71	151.42	162.87	377.01	373.69	353.74	158.333	368.147
gene-FOYG_12714	phosphoglycerate kinase	0.477	-1.06834	1.79e-125	down	421.91	434.15	425.75	969.66	968.77	1055	427.27	997.81
gene-FOYG_04831	uncharacterized protein	0.477	-1.06763	1.17e-42	down	75.8	69.11	66.31	177.12	163.07	152.76	70.4067	164.317
gene-FOYG_15594	uncharacterized protein	0.477	-1.06678	1.03e-08	down	5.14	6.65	6.27	12.3	16.13	13.78	6.02	14.07
gene-FOYG_10865	cytochrome c oxidase assembly protein subunit 11	0.478	-1.06637	7.42e-17	down	23.51	26.66	25.33	53.92	62.8	60.74	25.1667	59.1533
gene-FOYG_10731	40S ribosomal protein S26E	0.478	-1.06622	1.06e-122	down	430.49	429.86	426.66	1001.37	1004.57	1027.84	429.003	1011.26
gene-FOYG_08637	uncharacterized protein	0.478	-1.06605	2.98e-48	down	52.47	53.2	49.64	124.65	112.54	124.6	51.77	120.597
gene-FOYG_04684	uncharacterized protein	0.478	-1.06575	1.17e-06	down	2.35	1.84	2.48	5.39	5.68	4.58	2.22333	5.21667
gene-FOYG_11324	succinate dehydrogenase [ubiquinone] iron-sulfur subunit, mitochondrial	0.478	-1.06535	1.97e-171	down	419.57	418.09	430.47	966.15	988.89	999.94	422.71	984.993
gene-FOYG_06094	biotin synthetase	0.478	-1.06421	7.28076e-75	down	33.95	32.55	32.08	61.11	62.73	63.04	32.86	62.2933
gene-FOYG_03401	actin beta/gamma 1	0.478	-1.06421	1.06e-108	down	646.19	627.82	643.61	1468.32	1497.78	1662.45	639.207	1542.85
gene-FOYG_07007	uncharacterized protein	0.478	-1.06357	1.7e-09	down	5.56	5.88	6.18	12.47	12.71	15.81	5.87333	13.6633
gene-FOYG_04942	uncharacterized protein	0.479	-1.06332	0.000392335	down	1.14	1.53	1.1	3.09	2.94	2.72	1.25667	2.91667
gene-FOYG_02965	uncharacterized protein	0.479	-1.06313	3.61e-35	down	13.83	15.43	16.39	34.37	36.04	35.97	15.2167	35.46
gene-FOYG_13547	uncharacterized protein	0.479	-1.06246	0.00339036	down	1.55	1.29	1.51	3.19	4.03	2.89	1.45	3.37
gene-FOYG_15837	uncharacterized protein	0.479	-1.06232	0.0114292	down	3.03	3.12	3.97	7.6	8.31	7.6	3.37333	7.83667
gene-FOYG_03182	uncharacterized protein	0.479	-1.06131	1.69e-35	down	41.85	51.56	45.54	107.95	110.83	106.88	46.3167	108.553
gene-FOYG_06368	uncharacterized protein	0.48	-1.06039	2.04e-26	down	42.25	39.34	43.99	106.46	97.55	81.24	41.86	95.0833
gene-FOYG_01944	uncharacterized protein	0.48	-1.05968	9.24e-05	down	7.36	9.91	5.77	21.1	19.13	13.64	7.68	17.9567
gene-FOYG_05773	alpha-galactosidase 2	0.48	-1.05967	0.0318851	down	0.95	0.58	0.67	0.99	2.08	2.03	0.733333	1.7
gene-FOYG_01504	DnaJ like subfamily B member 4	0.48	-1.05907	1.37e-44	down	30.44	34.57	33.95	79.23	79.05	71.64	32.9867	76.64
gene-FOYG_07841	GTPase-activating protein BUD2	0.48	-1.05902	3.14e-53	down	16.15	16.88	16.09	39.26	37.61	37.27	16.3733	38.0467
gene-FOYG_10489	uncharacterized protein	0.48	-1.05878	0.0114817	down	0.92	2.01	1.8	3.46	3.99	3.58	1.57667	3.67667
gene-FOYG_05439	murein transglycosylase	0.48	-1.05859	8.92e-10	down	2.6	3.02	2.77	6.56	6.78	6.23	2.79667	6.52333
gene-FOYG_09482	carboxymethylenebutenolidase	0.48	-1.05856	9.9e-24	down	23.71	31.72	26.01	62.12	61.8	63.09	27.1467	62.3367
gene-FOYG_12023	uncharacterized protein	0.48	-1.05812	1.07e-10	down	5.87	4.95	5.4	11.56	14.28	11.61	5.40667	12.4833
gene-FOYG_00420	molecular chaperone HtpG	0.481	-1.05727	6.93e-101	down	168.02	167.95	170.65	388.58	371.22	415.33	168.873	391.71
gene-FOYG_01240	uncharacterized protein	0.481	-1.05694	4.24e-51	down	42.55	41.51	43.3	94.73	104.65	95.8	42.4533	98.3933
gene-FOYG_16303	dihydroflavonol-4-reductase	0.481	-1.05671	3.22e-07	down	6.7	6.39	8.82	16.97	17.54	16.27	7.30333	16.9267
gene-FOYG_03556	uncharacterized protein	0.481	-1.05636	1.51e-12	down	76.32	82.18	64.68	192.61	171.64	146.38	74.3933	170.21
gene-FOYG_12852	salicylate hydroxylase	0.481	-1.05633	2.13e-11	down	10.82	10.27	10.63	25.24	21.52	26.53	10.5733	24.43
gene-FOYG_05287	uncharacterized protein	0.481	-1.0562	1.9e-05	down	1.8	1.89	1.55	4.24	4.38	3.54	1.74667	4.05333
gene-FOYG_12603	uncharacterized protein	0.481	-1.05618	4.5e-10	down	4.03	3.63	3.08	7.35	8.47	9.02	3.58	8.28
gene-FOYG_15424	uncharacterized protein	0.481	-1.0553	1.48e-24	down	28.35	30.8	25.77	66.16	66.1	64.03	28.3067	65.43
gene-FOYG_07268	uncharacterized protein	0.481	-1.05453	8.2e-05	down	14.91	12.32	13.02	31.75	35.49	25.4	13.4167	30.88
gene-FOYG_10906	uncharacterized protein	0.482	-1.05385	7.34e-07	down	2.61	2.11	2.21	5.49	5.03	5.47	2.31	5.33
gene-FOYG_09785	uncharacterized protein	0.482	-1.05359	0.0355317	down	0.52	0.4	0.61	1.38	0.73	1.29	0.51	1.13333
gene-FOYG_05937	uncharacterized protein	0.482	-1.05325	6.82e-17	down	20.41	25.47	26.11	58.34	54.24	53.82	23.9967	55.4667
gene-FOYG_04332	uncharacterized protein	0.482	-1.0532	8.22e-09	down	3.88	4.56	5.72	10.94	10.37	11.49	4.72	10.9333
gene-FOYG_10871	ribose-phosphate pyrophosphokinase	0.482	-1.05292	1.99e-48	down	23.35	24.83	24.21	56.09	53.23	58.2	24.13	55.84
gene-FOYG_05145	uncharacterized protein	0.482	-1.05236	3.24e-14	down	8.88	6.52	7.36	18.24	16.84	17.38	7.58667	17.4867
gene-FOYG_15735	uncharacterized protein	0.482	-1.05214	2.2e-11	down	8.06	7.05	8.3	18.2	18.96	16.98	7.80333	18.0467
gene-FOYG_07542	3-isopropylmalate dehydrogenase	0.483	-1.05126	9.14e-05	down	5.23	3.27	4.65	10.49	9.35	10.36	4.38333	10.0667
gene-FOYG_13574	uncharacterized protein	0.483	-1.05118	0.0166525	down	0.9	1.22	1.33	2.16	2.53	3.25	1.15	2.64667
gene-FOYG_02779	uncharacterized protein	0.483	-1.05102	4.62e-16	down	12.86	14.24	15.45	34.28	34.29	26.91	14.1833	31.8267
gene-FOYG_12098	nitric oxide dioxygenase	0.483	-1.051	4.12e-15	down	20.57	18.9	21.3	43.1	52.25	44.77	20.2567	46.7067
gene-FOYG_03186	uncharacterized protein	0.483	-1.0509	3.84e-72	down	175.89	170.86	172.77	391.75	432.97	400.65	173.173	408.457
gene-FOYG_14517	uncharacterized protein	0.483	-1.05046	4.46e-25	down	25.89	28.81	28.5	70.93	67.95	53.34	27.7333	64.0733
gene-FOYG_04973	choline dehydrogenase	0.483	-1.04977	6.42e-23	down	10.29	9.2	9.9	24.24	21.77	21.77	9.79667	22.5933
gene-FOYG_07041	uncharacterized protein	0.484	-1.04829	1.08e-06	down	11.24	10.43	8.26	21.9	20.59	25.51	9.97667	22.6667
gene-FOYG_01205	uroporphyrinogen-III synthase	0.484	-1.04718	1.17e-09	down	5.2	5.12	7.33	13.83	11.28	15.44	5.88333	13.5167
gene-FOYG_12517	uricase	0.484	-1.047	8.52e-05	down	3.22	3.06	2.58	8.54	4.42	7.41	2.95333	6.79
gene-FOYG_08893	thioredoxin 1	0.484	-1.04653	3.51e-43	down	40.02	39.73	40.49	95.64	94.62	86.54	40.08	92.2667
gene-FOYG_03121	uncharacterized protein	0.484	-1.04578	1.41e-17	down	13.87	13.51	12.02	39.37	33.14	37.27	13.1333	36.5933
gene-FOYG_04245	uncharacterized protein	0.485	-1.04532	0.00112514	down	1.43	1.72	2.61	4.4	4.95	3.93	1.92	4.42667
gene-FOYG_05208	uncharacterized protein	0.485	-1.04414	1.19e-06	down	3.09	2.37	2.84	6.54	6.94	5.57	2.76667	6.35
gene-FOYG_03063	uncharacterized protein	0.485	-1.04407	1.81e-23	down	24.62	27.77	31.52	67.13	60.95	64.63	27.97	64.2367
gene-FOYG_08275	uncharacterized protein	0.485	-1.04351	1.17e-15	down	9.09	10.76	9.41	21.81	23.19	21.98	9.75333	22.3267
gene-FOYG_01912	uncharacterized protein	0.485	-1.0435	2.13e-151	down	413.23	418.9	398.67	935.01	954.42	935.18	410.267	941.537
gene-FOYG_16195	elongation factor G, mitochondrial	0.485	-1.04317	1.65e-97	down	83.57	82.41	86.69	193.59	187.26	199.26	84.2233	193.37
gene-FOYG_10873	uncharacterized protein	0.485	-1.04287	1.39e-13	down	8.96	10.25	8.04	20.09	21.77	20.69	9.08333	20.85
gene-FOYG_04975	betaine-aldehyde dehydrogenase	0.486	-1.04218	3.41e-16	down	13.46	11.62	12.64	26.39	31.94	28.12	12.5733	28.8167
gene-FOYG_05333	uncharacterized protein	0.486	-1.0414	4.49e-05	down	4.48	4.36	3.66	9.93	9.97	8.78	4.16667	9.56
gene-FOYG_14447	uncharacterized protein	0.486	-1.04126	1.54e-49	down	43.31	43.16	44.49	103.36	104.79	92.24	43.6533	100.13
gene-FOYG_06146	uncharacterized protein	0.486	-1.04082	9.65e-25	down	35.61	34.88	35.93	88.72	82.04	72.9	35.4733	81.22
gene-FOYG_01623	uncharacterized protein	0.486	-1.04034	8.92e-09	down	47.39	49.39	48.78	120.15	129.44	84.26	48.52	111.283
gene-FOYG_01644	uncharacterized protein	0.486	-1.04014	8.24e-32	down	17.34	18.04	20.78	44.19	42.2	42.45	18.72	42.9467
gene-FOYG_11185	uncharacterized protein	0.487	-1.03887	4.71e-05	down	6.82	6.17	6.74	16.26	15.62	13.2	6.57667	15.0267
gene-FOYG_06310	uncharacterized protein	0.487	-1.03838	1.75e-19	down	14.12	15.28	16.91	35.53	37.46	33.09	15.4367	35.36
gene-FOYG_06344	hydroxymethylglutaryl-CoA lyase	0.487	-1.03819	3.31e-34	down	45.34	51.3	50.74	108.71	119.96	108.42	49.1267	112.363
gene-FOYG_12499	uncharacterized protein	0.487	-1.03703	0.0144843	down	10.56	16.21	11.77	33.21	24.76	28.16	12.8467	28.71
gene-FOYG_15592	uncharacterized protein	0.487	-1.03689	0.00197509	down	1.37	2.33	1.82	4.5	5	3.17	1.84	4.22333
gene-FOYG_08696	oxidoreductase	0.487	-1.03656	0.00143519	down	4.69	2.97	6.07	9.73	11.17	10.42	4.57667	10.44
gene-FOYG_13255	cytochrome P450 oxidoreductase	0.488	-1.03565	5.45e-07	down	3.62	4.67	3.85	9.25	8.75	9.72	4.04667	9.24
gene-FOYG_09946	ATP-binding protein	0.488	-1.03527	0.000500574	down	4.44	3.45	3.39	8.36	9.47	7.73	3.76	8.52
gene-FOYG_15568	uncharacterized protein	0.488	-1.03517	0.00646274	down	0.71	1.04	0.75	1.64	1.87	2.26	0.833333	1.92333
gene-FOYG_08797	beta-glucosidase	0.488	-1.03427	6.44e-15	down	6.7	6.95	7	13.53	15.75	17.83	6.88333	15.7033
gene-FOYG_04671	uncharacterized protein	0.489	-1.03356	3.93e-05	down	2.6	2.32	2.38	5.69	6.17	4.81	2.43333	5.55667
gene-FOYG_08613	uncharacterized protein	0.489	-1.03332	0.0465007	down	22.8	26.28	12.92	35.38	48.55	49.94	20.6667	44.6233
gene-FOYG_11137	uncharacterized protein	0.489	-1.03328	0.000435903	down	3.59	3.66	3.02	8.57	8.48	6.27	3.42333	7.77333
gene-FOYG_16016	uncharacterized protein	0.489	-1.03204	4.87e-11	down	7.46	8.24	7.1	18.23	17.53	16.2	7.6	17.32
gene-FOYG_12179	urease accessory protein	0.489	-1.03193	1.24e-36	down	66.96	65.9	72.29	152.63	162.55	151.18	68.3833	155.453
gene-FOYG_08717	ribosomal protein L28e	0.489	-1.03155	2.42e-57	down	139.79	135.45	141.75	308.93	303.23	334.46	138.997	315.54
gene-FOYG_12058	uncharacterized protein	0.49	-1.03061	0.00631162	down	1.11	1.52	0.85	2.85	2.46	2.59	1.16	2.63333
gene-FOYG_01566	uncharacterized protein	0.49	-1.02938	2.11e-27	down	19.9	19.1	18.91	42.25	44.18	45.15	19.3033	43.86
gene-FOYG_12202	seryl-tRNA synthetase	0.49	-1.02937	2.49e-24	down	30.6	29.76	29.45	61.63	65.67	76.49	29.9367	67.93
gene-FOYG_10424	uncharacterized protein	0.49	-1.02934	0.000222473	down	4.61	4.41	5.22	12.3	11.52	8.59	4.74667	10.8033
gene-FOYG_11394	galactose-1-phosphate uridylyltransferase	0.49	-1.02912	4.27e-06	down	4.38	3.8	4.32	9.12	9.01	10.24	4.16667	9.45667
gene-FOYG_03645	NCS2 family nucleobase:cation symporter-2	0.49	-1.02906	5.39e-67	down	24.43	25.78	27.17	58.63	58.2	59.06	25.7933	58.63
gene-FOYG_06591	uncharacterized protein	0.49	-1.02868	0.00031908	down	1.91	0.85	1.92	3.87	3.32	3.39	1.56	3.52667
gene-FOYG_01143	hit family protein 1	0.49	-1.02778	3.19e-42	down	96.53	94.22	96.46	221.9	204.09	223.49	95.7367	216.493
gene-FOYG_05521	presequence translocated-associated motor subunit PAM17, mitochondrial	0.491	-1.0276	8.48e-46	down	51.18	49.28	47.6	113.81	112.67	109.29	49.3533	111.923
gene-FOYG_12485	DNA ligase 4	0.491	-1.02616	9.23e-06	down	1.68	2.14	1.8	4.27	4.69	3.88	1.87333	4.28
gene-FOYG_06231	uncharacterized protein	0.491	-1.02551	1.09e-50	down	35.32	37.71	36.85	77.9	79.14	92.24	36.6267	83.0933
gene-FOYG_00576	NADH dehydrogenase (ubiquinone) Fe-S protein 5	0.491	-1.02494	1.97e-36	down	261.86	246.38	266.48	605.35	661.57	484.6	258.24	583.84
gene-FOYG_11176	uncharacterized protein	0.492	-1.0246	0.0124456	down	2.71	2.97	5.77	7.76	7.83	10.34	3.81667	8.64333
gene-FOYG_05640	uncharacterized protein	0.492	-1.02372	1.44e-06	down	4.09	3.85	3.96	9.09	8.51	9.31	3.96667	8.97
gene-FOYG_08590	isopenicillin-N N-acyltransferase	0.492	-1.02329	0.00239624	down	2.89	3.46	2.46	6.33	5.97	7.55	2.93667	6.61667
gene-FOYG_05086	uncharacterized protein	0.492	-1.0228	5.58e-05	down	1.27	1.26	1.02	2.6	2.72	2.77	1.18333	2.69667
gene-FOYG_00610	acetyl-CoA:L-glutamate N-acetyltransferase	0.492	-1.02213	1.51e-33	down	22.51	22.25	21.56	49.42	49.72	50.82	22.1067	49.9867
gene-FOYG_02732	pyrroline-5-carboxylate reductase	0.493	-1.02091	0.00137801	down	1.51	1.02	1.48	2.74	3.05	3.24	1.33667	3.01
gene-FOYG_02020	uncharacterized protein	0.493	-1.01923	0.0194378	down	0.95	2.5	1.52	4.38	3.71	3.15	1.65667	3.74667
gene-FOYG_09489	uncharacterized protein	0.494	-1.01854	4.32e-07	down	1.4	1.03	0.9	2.9	2.42	2.27	1.11	2.53
gene-FOYG_14522	uncharacterized protein	0.494	-1.01798	0.035788	down	0.89	0.59	0.78	2.37	1.74	1.16	0.753333	1.75667
gene-FOYG_07193	uncharacterized protein	0.494	-1.01788	0.00316638	down	3.16	2.03	1.91	6.02	5.1	4.83	2.36667	5.31667
gene-FOYG_10017	biotin--[acetyl-CoA-carboxylase] ligase BPL1	0.494	-1.01777	3.42139e-58	down	169.98	179.71	141.64	294.56	298.77	298.09	163.777	297.14
gene-FOYG_03132	glutamate decarboxylase	0.494	-1.01737	1.27e-51	down	52.85	48.47	49.67	114.14	116.96	110.44	50.33	113.847
gene-FOYG_10880	uncharacterized protein	0.494	-1.01712	0.00116657	down	10.24	5.89	7.96	15.6	20.46	17.78	8.03	17.9467
gene-FOYG_15329	uncharacterized protein	0.494	-1.01705	0.000174962	down	2.42	2.38	2.11	5.12	5	5.45	2.30333	5.19
gene-FOYG_17522	uncharacterized protein	0.494	-1.01685	5.45e-11	down	10.78	10.37	9.24	21.51	22.73	24.1	10.13	22.78
gene-FOYG_06978	dipeptidyl-peptidase III	0.495	-1.0158	8.12e-36	down	26.84	29.01	27.51	61.18	59.13	68.38	27.7867	62.8967
gene-FOYG_09523	uncharacterized protein	0.495	-1.01524	2.11e-54	down	25.33	24.25	26.16	56.62	56.33	58.26	25.2467	57.07
gene-FOYG_12254	uncharacterized protein	0.495	-1.01517	0.000770124	down	3.34	2.32	2.59	6.54	6.27	5.71	2.75	6.17333
gene-FOYG_15683	uncharacterized protein	0.495	-1.01501	0.000173981	down	2.64	2.6	2.91	7.43	5.19	5.76	2.71667	6.12667
gene-FOYG_16325	IQ domain-containing protein containing GTPase activating protein	0.495	-1.01448	1.53e-12	down	2.46	2.43	2.76	5.89	5.5	5.86	2.55	5.75
gene-FOYG_14355	uncharacterized protein	0.495	-1.01413	6.67e-71	down	126.89	124.88	121.13	273.63	292.68	271.97	124.3	279.427
gene-FOYG_11977	uncharacterized protein	0.495	-1.01405	6.89e-12	down	13.14	11.59	13.67	29.92	29.36	27.02	12.8	28.7667
gene-FOYG_03299	hydroxyacylglutathione hydrolase	0.495	-1.01403	1.02e-19	down	24.07	22.08	24.79	52.81	53.82	52.7	23.6467	53.11
gene-FOYG_15481	uncharacterized protein	0.495	-1.01386	3.16e-14	down	46.4	45.62	52.76	110.69	112.49	101.03	48.26	108.07
gene-FOYG_13782	uncharacterized protein	0.496	-1.01043	2.49e-06	down	3.76	4.44	2.98	7.52	7.92	8.65	3.72667	8.03
gene-FOYG_16382	uncharacterized protein	0.497	-1.00865	0.00236215	down	1.82	1.76	1.45	4.12	3.86	2.61	1.67667	3.53
gene-FOYG_00513	uncharacterized protein	0.497	-1.0075	2.76e-38	down	22.94	24.6	25.28	53.22	51.82	52.78	24.2733	52.6067
gene-FOYG_03364	uncharacterized protein	0.498	-1.00583	0.0001296	down	9.56	9.51	7.16	23.86	18.35	15.98	8.74333	19.3967
gene-FOYG_11021	coproporphyrinogen III oxidase	0.498	-1.00472	4.37e-20	down	36.06	34.58	33.29	71.39	75.47	84.33	34.6433	77.0633
gene-FOYG_01263	altered inheritance-mitochondria protein 24, mitochondrial	0.498	-1.00457	9.71e-41	down	49.33	46.66	49.49	113.63	109.77	101.61	48.4933	108.337
gene-FOYG_01745	guanylate kinase	0.498	-1.00442	1.7e-35	down	92.76	92.87	84.73	208.3	212.48	180.61	90.12	200.463
gene-FOYG_08277	delta-aminolevulinic acid dehydratase	0.499	-1.00312	2.22e-105	down	90.31	89.67	90.17	197.88	198.9	206.62	90.05	201.133
gene-FOYG_12827	uncharacterized protein	0.499	-1.00301	9.6e-05	down	3	2.44	2.2	5.39	6.8	4.84	2.54667	5.67667
gene-FOYG_06782	uncharacterized protein	0.499	-1.00269	9.76e-24	down	64.27	59.6	59.87	138.56	139.63	129.77	61.2467	135.987
gene-FOYG_02740	snoRNA-binding rRNA-processing protein UTP10	0.499	-1.00246	1.37e-78	down	32.15	31.79	31.28	69.71	69.57	72.78	31.74	70.6867
gene-FOYG_13494	uncharacterized protein	0.499	-1.00235	0.0117213	down	5.35	3.38	2.51	6.46	9.79	8.58	3.74667	8.27667
gene-FOYG_07755	uncharacterized protein	0.5	-1.0013	0.000488673	down	7.82	9.24	6.42	19.48	17.84	14.85	7.82667	17.39
gene-FOYG_04210	uncharacterized protein	0.5	-1.00074	5.25814e-30	down	25.32	24.22	23.13	42.57	45.83	42.1	24.2233	43.5
gene-FOYG_11573	NADH-ubiquinone oxidoreductase subunit	0.5	-1.00034	8.33e-66	down	238.02	234.17	221.9	522.68	531.07	486.53	231.363	513.427
gene-FOYG_04221	CDK-activating kinase assembly factor MAT1	2.001	1.00087	1.24e-47	up	144.01	146.35	146.11	81.99	85.41	75.45	145.49	80.95
gene-FOYG_07378	uncharacterized protein	2.001	1.00104	1.59e-52	up	95.41	94.51	93.52	55.86	52.09	49.84	94.48	52.5967
gene-FOYG_15437	uncharacterized protein	2.003	1.00238	4.39e-11	up	9.75	9.79	9.68	5.9	4.7	5.62	9.74	5.40667
gene-FOYG_10803	uncharacterized protein	2.003	1.00249	0.037926	up	2.21	1.94	2.25	1.37	1.55	0.66	2.13333	1.19333
gene-FOYG_12213	uncharacterized protein	2.004	1.00272	0.0110737	up	4.42	6.59	5.17	3.28	3.25	2.48	5.39333	3.00333
gene-FOYG_04431	uncharacterized protein	2.004	1.00303	1.77e-43	up	42.68	41.57	42.94	24.21	25.09	21.5	42.3967	23.6
gene-FOYG_16270	uncharacterized protein	2.005	1.0033	4.85e-37	up	120.47	121.17	113.8	69.6	65.74	61.9	118.48	65.7467
gene-FOYG_04816	uncharacterized protein	2.005	1.00365	6.45e-98	up	149.75	152.58	156.86	89.72	82.82	82.76	153.063	85.1
gene-FOYG_10993	uncharacterized protein	2.006	1.00441	2.49e-05	up	6.85	8.13	7.15	3.38	4.94	3.99	7.37667	4.10333
gene-FOYG_00854	high-affinity Zn(2+) transporter ZRT1	2.007	1.00488	0.00322397	up	1.81	2.76	2.36	1.69	0.61	1.57	2.31	1.29
gene-FOYG_04188	uncharacterized protein	2.007	1.00491	2.07e-44	up	45.34	43.99	44.89	23.11	26.21	23.9	44.74	24.4067
gene-FOYG_00348	uncharacterized protein	2.007	1.00516	9.98e-35	up	31.37	34.59	37.79	19.16	17.65	20.79	34.5833	19.2
gene-FOYG_02908	uncharacterized protein	2.008	1.0055	1.99e-36	up	30.49	32.6	32.48	19.52	16.65	16.91	31.8567	17.6933
gene-FOYG_07941	WEE/WEE-UNCLASSIFIED protein kinase	2.009	1.00616	1.71e-78	up	74.5	75.37	78.61	43.81	39.39	43.75	76.16	42.3167
gene-FOYG_08079	uncharacterized protein	2.009	1.00672	3.56e-35	up	48.85	50.52	50.35	26.5	27.48	29.01	49.9067	27.6633
gene-FOYG_04404	uncharacterized protein	2.01	1.00688	2.08e-31	up	104.13	105.48	101.41	59.55	55.16	57.2	103.673	57.3033
gene-FOYG_04694	blocked early in transport 1	2.012	1.00835	5.23e-42	up	218.96	217.79	218.14	125.54	108.59	127.02	218.297	120.383
gene-FOYG_13708	uncharacterized protein	2.013	1.00968	0.0027412	up	4.85	5.74	4.4	3.62	2.74	1.95	4.99667	2.77
gene-FOYG_07265	uncharacterized protein	2.014	1.00971	1.54e-21	up	135.57	143.96	127.66	84.51	82.52	58.34	135.73	75.1233
gene-FOYG_01238	uncharacterized protein	2.015	1.01066	3.45e-75	up	68.92	65.47	68.13	39.09	37.31	35.71	67.5067	37.37
gene-FOYG_01332	glucoamylase	2.015	1.0107	1.77e-32	up	31.13	28.86	30.55	17.48	15.37	17.2	30.18	16.6833
gene-FOYG_05326	GTP-binding protein ypt2	2.016	1.01119	3.04e-89	up	457.99	448.68	429.46	253.43	235.3	248.65	445.377	245.793
gene-FOYG_03774	MFS transporter, SP family, sugar:H+ symporter	2.016	1.01138	1.55e-70	up	166.71	166.75	169.87	92.61	88.43	96.84	167.777	92.6267
gene-FOYG_16214	FK506-binding protein 2	2.016	1.01158	3.76e-61	up	137.61	139.27	137.02	72.55	75.41	80.56	137.967	76.1733
gene-FOYG_04784	uncharacterized protein	2.016	1.01176	2.33e-35	up	59.58	54.16	52.64	32.74	28.73	30.71	55.46	30.7267
gene-FOYG_05635	uncharacterized protein	2.017	1.01193	1.34e-46	up	183.94	193.65	180.53	100.96	105.3	101.32	186.04	102.527
gene-FOYG_07266	uncharacterized protein	2.017	1.01204	1.8e-12	up	18.21	21.46	21.06	9.97	12.61	11	20.2433	11.1933
gene-FOYG_05342	uncharacterized protein	2.017	1.01214	1.87e-47	up	47.2	48.88	50.05	26.69	27.76	26.33	48.71	26.9267
gene-FOYG_09656	transcription initiation factor TFIIE subunit beta	2.017	1.01257	1.02e-45	up	95.53	101.92	101.62	57.54	57.92	49.88	99.69	55.1133
gene-FOYG_11366	translation initiation factor eIF2B subunit alpha	2.018	1.01315	3.25e-69	up	154.16	145.52	155.6	85.3	86.68	79.36	151.76	83.78
gene-FOYG_07290	uncharacterized protein	2.019	1.01392	5.77e-126	up	1067.91	1082.2	1076.99	577.63	576.39	625.79	1075.7	593.27
gene-FOYG_12476	uncharacterized protein	2.02	1.01428	4.88e-90	up	469.87	474.18	445.41	249.25	267.71	248.55	463.153	255.17
gene-FOYG_05222	uncharacterized protein	2.021	1.01488	1.14e-15	up	37.27	40.06	40.44	23.42	21.92	19.56	39.2567	21.6333
gene-FOYG_04769	uncharacterized protein	2.021	1.01532	9.81e-104	up	156.79	158.13	152.6	87.82	87.29	82.8	155.84	85.97
gene-FOYG_13401	uncharacterized protein	2.022	1.01552	4.45e-14	up	21.14	22.48	23.02	12.74	12.77	11.24	22.2133	12.25
gene-FOYG_06550	uncharacterized protein	2.023	1.01663	3.68e-62	up	80.76	82.14	76.67	46.14	40.43	43.35	79.8567	43.3067
gene-FOYG_01424	GTPase-activating protein GYP7	2.024	1.01726	2.25e-150	up	308.87	313.37	304.66	172.62	171.29	166.99	308.967	170.3
gene-FOYG_01024	F-box and WD-40 domain-containing protein CDC4	2.025	1.01827	2.31e-74	up	83.24	86.32	87	45.97	44.63	50.03	85.52	46.8767
gene-FOYG_03102	thioredoxin-like protein 4A	2.026	1.01883	1.48e-70	up	593	589.78	572.55	331.22	348.4	296.12	585.11	325.247
gene-FOYG_01530	uncharacterized protein	2.028	1.01974	3.48e-18	up	27.26	28.3	26.66	15.81	14.96	14.39	27.4067	15.0533
gene-FOYG_07579	alcohol dehydrogenase	2.028	1.02006	0.0139322	up	3.63	3.3	4.73	2.29	2.34	1.78	3.88667	2.13667
gene-FOYG_06848	uncharacterized protein	2.029	1.02068	1.28e-06	up	33.81	38.89	27.04	19.77	17.67	16.97	33.2467	18.1367
gene-FOYG_00856	uncharacterized protein	2.03	1.02147	0.000308733	up	3.78	4.32	4.29	2.18	2.01	2.6	4.13	2.26333
gene-FOYG_09799	uncharacterized protein	2.03	1.02162	0.0143522	up	0.67	0.95	0.96	0.63	0.42	0.36	0.86	0.47
gene-FOYG_08378	uncharacterized protein	2.031	1.02248	1.49e-63	up	44.28	48.52	46.84	26.37	25.5	24.82	46.5467	25.5633
gene-FOYG_00382	elongator complex protein 3	2.032	1.02265	3.82e-63	up	122.9	129.42	128.38	70.59	66.62	71.39	126.9	69.5333
gene-FOYG_14279	rhamnogalacturonate lyase C	2.032	1.02324	5.02e-06	up	7.4	6.44	6.53	4.16	4	3.02	6.79	3.72667
gene-FOYG_10781	uncharacterized protein	2.033	1.02363	1.28e-44	up	76.64	80.85	78.32	41.66	40.19	47.26	78.6033	43.0367
gene-FOYG_11224	uncharacterized protein	2.033	1.0239	1.73e-48	up	51.69	52.81	54.08	30.79	28.47	27.02	52.86	28.76
gene-FOYG_04667	uncharacterized protein	2.034	1.02412	1.85e-10	up	9.9	11.14	11.56	6.53	5.92	5.53	10.8667	5.99333
gene-FOYG_00572	acetyltransferase	2.034	1.02453	1.13e-37	up	78.82	82.52	77.22	41.33	42.59	46.77	79.52	43.5633
gene-FOYG_03437	uncharacterized protein	2.035	1.02485	2.67e-90	up	811.6	797.03	815.66	422.87	421.64	483.21	808.097	442.573
gene-FOYG_05613	uncharacterized protein	2.035	1.02537	9.25e-89	up	419.46	418	421.74	223.43	228.66	235.31	419.733	229.133
gene-FOYG_05475	uncharacterized protein	2.037	1.02634	0.000247549	up	3.15	3.42	3.28	1.91	1.46	2.01	3.28333	1.79333
gene-FOYG_11057	peptidylprolyl isomerase	2.04	1.02848	5.4e-07	up	711.05	745.33	741.53	456.85	462.13	280.62	732.637	399.867
gene-FOYG_15723	uncharacterized protein	2.041	1.02894	1.01e-23	up	40.69	44.59	48.67	25.54	26.63	21.07	44.65	24.4133
gene-FOYG_02790	uncharacterized protein	2.041	1.02905	1.61e-24	up	118.01	127.84	120.01	64.64	71.16	63.14	121.953	66.3133
gene-FOYG_05304	origin recognition complex subunit 4	2.041	1.02928	1.15e-39	up	46.93	49.84	48.7	25.31	28.06	26.08	48.49	26.4833
gene-FOYG_13942	uncharacterized protein	2.041	1.02955	1.84e-26	up	64.26	56.74	62.7	31.42	34.99	33.72	61.2333	33.3767
gene-FOYG_00635	uncharacterized protein	2.043	1.03054	2.71e-57	up	172.58	177.03	166.58	96.14	96.13	89.03	172.063	93.7667
gene-FOYG_03431	uncharacterized protein	2.043	1.03062	4.63e-06	up	21.81	18.4	19.77	13.4	12.01	7.43	19.9933	10.9467
gene-FOYG_13587	uncharacterized protein	2.044	1.03149	1.58e-73	up	581.56	539.23	531.84	307.19	307.44	282.45	550.877	299.027
gene-FOYG_04539	uncharacterized protein	2.044	1.03152	4.22e-164	up	947.91	947.37	939.4	495.44	514.72	508.53	944.893	506.23
gene-FOYG_08631	CMGC/SRPK protein kinase	2.045	1.03194	7.97e-19	up	1480.48	1479.2	1504.02	890.84	867.02	675.87	1487.9	811.243
gene-FOYG_10205	ubiquitin thiolesterase	2.046	1.03257	1.82e-98	up	294.66	298.93	297.34	159.45	155.65	169.75	296.977	161.617
gene-FOYG_06086	uncharacterized protein	2.046	1.0328	8.58e-06	up	10.47	12.37	12.01	7.36	6.82	4.84	11.6167	6.34
gene-FOYG_00784	uncharacterized protein	2.046	1.03303	1.45e-06	up	9.21	9.26	9.63	5.51	5.14	4.7	9.36667	5.11667
gene-FOYG_05349	uncharacterized protein	2.046	1.03312	1.94e-119	up	245.65	247.14	247.42	126.94	132.32	132.78	246.737	130.68
gene-FOYG_07960	uncharacterized protein	2.047	1.03362	6.51e-76	up	85.75	87.76	84.23	48.5	46.89	44.99	85.9133	46.7933
gene-FOYG_07170	RNA-binding GTPase NUG1	2.047	1.03379	2.54e-43	up	41.46	41.81	39.58	22.56	21.92	22.39	40.95	22.29
gene-FOYG_09793	uncharacterized protein	2.05	1.03595	0.0122579	up	2.35	2.14	2.21	1.25	1.79	0.63	2.23333	1.22333
gene-FOYG_16553	uncharacterized protein	2.051	1.03645	1.66e-68	up	125.2	126.38	115.88	63.9	64.88	70.89	122.487	66.5567
gene-FOYG_06461	uncharacterized protein	2.052	1.03672	0.000309864	up	3.94	3.65	5.3	2.55	2.28	2.17	4.29667	2.33333
gene-FOYG_13432	uncharacterized protein	2.054	1.03825	0.00373432	up	198.56	165.06	201.93	119.79	86.3	82.4	188.517	96.1633
gene-FOYG_07019	uncharacterized protein	2.054	1.0383	1.77e-131	up	73.43	77.23	79.71	43.95	39.98	41.19	76.79	41.7067
gene-FOYG_01785	uncharacterized protein	2.054	1.03842	2.75e-85	up	91.31	93.36	98.32	53.01	48.05	52.5	94.33	51.1867
gene-FOYG_11407	uncharacterized protein	2.055	1.03902	4.2e-13	up	57.32	59.14	63.21	32.4	39.5	23.19	59.89	31.6967
gene-FOYG_11213	uncharacterized protein	2.055	1.03912	1.69e-79	up	252.58	251.88	264.46	145.59	136.92	133.88	256.307	138.797
gene-FOYG_00755	chromosome transmission fidelity protein 1	2.057	1.04038	8.7e-07	up	5.35	5.3	4.53	2.95	2.84	2.71	5.06	2.83333
gene-FOYG_12438	uncharacterized protein	2.057	1.04042	2.11e-10	up	13.37	14.62	12.65	7.89	6.65	7.39	13.5467	7.31
gene-FOYG_03352	uncharacterized protein	2.057	1.04063	4.2e-129	up	108.28	109.47	113.1	59.6	58.22	61.51	110.283	59.7767
gene-FOYG_12141	uncharacterized protein	2.058	1.04091	6.28e-21	up	32.87	35.96	41.24	17.84	20.55	21.18	36.69	19.8567
gene-FOYG_07704	uncharacterized protein	2.058	1.04149	5.64e-06	up	692.75	669.08	653.01	370.62	310.51	321.52	671.613	334.217
gene-FOYG_09298	uncharacterized protein	2.059	1.0416	3.65e-19	up	18.21	16.22	17.4	9.19	9.14	9.67	17.2767	9.33333
gene-FOYG_01334	uncharacterized protein	2.059	1.04164	2.03e-16	up	102.31	128.6	119.86	73.81	65.24	50.58	116.923	63.21
gene-FOYG_04948	uncharacterized protein	2.059	1.04208	5.06e-56	up	99.37	98.1	102.92	54.5	57.7	50.41	100.13	54.2033
gene-FOYG_12703	signal peptidase I	2.061	1.04323	7.65e-39	up	156.25	154.63	148.61	87.81	78.66	81.02	153.163	82.4967
gene-FOYG_09467	uncharacterized protein	2.061	1.04342	9.63e-138	up	144.64	150.89	150.62	80.51	79.06	81.77	148.717	80.4467
gene-FOYG_04392	uncharacterized protein	2.062	1.04423	5.27e-128	up	133.47	134.48	138.16	73.13	68.49	74.56	135.37	72.06
gene-FOYG_02478	F-box and WD-40 domain-containing protein MET30	2.062	1.04428	8.4e-109	up	146.86	156.36	150.17	80.94	80.54	83.55	151.13	81.6767
gene-FOYG_08081	tryptophanyl-tRNA synthetase	2.063	1.04507	2.27e-111	up	521.2	507.16	503.69	272.87	270.04	282.93	510.683	275.28
gene-FOYG_01253	uncharacterized protein	2.064	1.04517	1.67e-47	up	93.55	96.77	94.06	50.07	52.26	51.09	94.7933	51.14
gene-FOYG_09752	CMGC/CDK/CDC2 protein kinase	2.064	1.04527	5.26e-40	up	52.13	51.46	53.06	27.85	29.32	27.71	52.2167	28.2933
gene-FOYG_11148	uncharacterized protein	2.064	1.0453	8.62e-51	up	29.12	29.97	33.51	16.22	16.72	17.08	30.8667	16.6733
gene-FOYG_05010	uncharacterized protein	2.065	1.04629	1.51e-62	up	59.62	63.83	62.41	33.1	32.97	34.22	61.9533	33.43
gene-FOYG_11071	SAGA-associated factor 73	2.066	1.04674	1.43e-34	up	261.58	284.6	258.01	162.32	153.74	117.57	268.063	144.543
gene-FOYG_03555	uncharacterized protein	2.067	1.04746	1.97e-17	up	103.53	113.11	102.44	60.97	61.08	49.45	106.36	57.1667
gene-FOYG_02975	endo-1,3(4)-beta-glucanase	2.068	1.04834	4.97e-23	up	55.97	51.46	55.2	27.14	28	32.21	54.21	29.1167
gene-FOYG_03317	uncharacterized protein	2.069	1.04912	6.25e-157	up	899.43	882.27	876.5	474.13	483.6	471.67	886.067	476.467
gene-FOYG_03217	rDNA-binding RNA polymerase I transcriptional factor	2.07	1.04977	4.57e-88	up	159.96	164.91	155.46	84.82	88.63	85.11	160.11	86.1867
gene-FOYG_09490	uncharacterized protein	2.073	1.05165	2.44e-160	up	543.26	553.78	567.2	298.5	295.91	299.62	554.747	298.01
gene-FOYG_03089	uncharacterized protein	2.074	1.05253	1.98e-52	up	31.91	33.25	35.21	18.03	17.83	18.09	33.4567	17.9833
gene-FOYG_03007	ADP-ribosylation factor-like protein 1	2.075	1.05279	1.24e-87	up	172.87	182.83	174.28	93.85	98.13	92.72	176.66	94.9
gene-FOYG_04665	glucose-regulated protein	2.075	1.05289	2.78e-132	up	1192.74	1209.27	1169.35	626.7	618.9	671.68	1190.45	639.093
gene-FOYG_13504	uncharacterized protein	2.075	1.05291	1.31e-13	up	20.19	23.15	23.93	13.15	9.93	12.97	22.4233	12.0167
gene-FOYG_07084	uncharacterized protein	2.075	1.05336	3.66e-62	up	120.05	126.44	125.47	72.16	66.13	61.47	123.987	66.5867
gene-FOYG_10797	ATP-dependent rRNA helicase SPB4	2.077	1.0547	4.69e-24	up	35.96	31.92	34.28	17.97	18.31	18.47	34.0533	18.25
gene-FOYG_11345	uncharacterized protein	2.079	1.05568	9.1e-139	up	164.8	167.38	167.07	89.01	87.28	85.63	166.417	87.3067
gene-FOYG_02350	uncharacterized protein	2.079	1.05579	0.0188877	up	2.87	4.26	5.43	2	2.97	1.8	4.18667	2.25667
gene-FOYG_01679	ATP-binding cassette, subfamily D (ALD), member 2	2.08	1.05625	2.19e-93	up	174.34	173.07	173.93	92.75	89.04	97.43	173.78	93.0733
gene-FOYG_11225	uncharacterized protein	2.08	1.05653	2.57e-84	up	103.31	102.78	110.86	56.43	53.84	59.53	105.65	56.6
gene-FOYG_03697	uncharacterized protein	2.08	1.05656	3.97e-137	up	3391.68	3181.28	3427.32	1484.59	1418.25	1416.61	3333.43	1439.82
gene-FOYG_02528	uncharacterized protein	2.08	1.05662	3.79e-142	up	136.36	136.75	135.12	71.55	73.29	74.76	136.077	73.2
gene-FOYG_10253	uncharacterized protein	2.08	1.05665	1.08e-145	up	1481.37	1501.66	1500	786.38	775.01	837.94	1494.34	799.777
gene-FOYG_07986	uncharacterized protein	2.081	1.05717	1.79e-40	up	155.13	165.03	166.67	87.35	100.77	79.37	162.277	89.1633
gene-FOYG_09374	uncharacterized protein	2.081	1.05728	0.000270373	up	14.65	16.14	17.26	9.39	9.8	6.56	16.0167	8.58333
[truncated: 1,373 more rows]
