# Supplementary material for: Antifungal mechanism and transcriptome analysis of Bacillomycin D-C16 against Fusarium oxysporum
Source: Front Microbiol. 2025 Nov 25;16:1698200. doi: 10.3389/fmicb.2025.1698200 (PMC12687139; doi:10.3389/fmicb.2025.1698200)
Supplement: Supplementary file 4 [file Table_4.xlsx]

## Sheet: Sheet1
Table S4 Differentially expressed genes related to oxidative phosphorylation that became evident after F. oxysporum mycelia had been exposed to 8 mg/L Bacillomycin D-C16
Gene ID	Gene Name	Gene Description	FC(BD/CK)	Log2FC(BD/CK)	Padjust	Regulate	BD_1	BD_2	BD_3	CK_1	CK_2	CK_3	BD	CK
gene-FOYG_00471	FOYG_00471	uncharacterized protein	0.031	-5.0111	1.92e-09	down	0	0.51	0.49	12.13	12.23	12.96	0.333333	12.44
gene-FOYG_16236	FOYG_16236	plasma membrane ATPase	0.082	-3.6075	0	down	54.69	55.59	56.78	742.07	717.38	809.53	55.6867	756.327
gene-FOYG_10823	FOYG_10823	cytochrome c	0.135	-2.88903	0	down	1064.56	986.72	1026.86	8859.24	8912.74	7657.81	1026.05	8476.6
gene-FOYG_07768	FOYG_07768	inorganic pyrophosphatase	0.21	-2.25049	0.00829823	down	0	0.34	0.66	2.13	1.4	1.81	0.333333	1.78
gene-FOYG_02742	FOYG_02742	NADH dehydrogenase	0.217	-2.20419	7.6e-236	down	58.79	63.59	69.82	325.79	318.58	341.48	64.0667	328.617
gene-FOYG_12296	FOYG_12296	ATP synthase subunit beta, mitochondrial	0.257	-1.9576	6.8e-301	down	1092.99	1059.96	1056.87	4466.46	4374.48	5073.59	1069.94	4638.18
gene-FOYG_01643	FOYG_01643	ATP synthase subunit 9, mitochondrial	0.262	-1.93381	0	down	1804.91	1828.2	1828.72	7412.78	7453.11	8171.8	1820.61	7679.23
gene-FOYG_06338	FOYG_06338	ubiquinol-cytochrome c reductase core subunit 2	0.277	-1.8525	1e-298	down	112.48	111.59	114.42	439.26	444.77	476.94	112.83	453.657
gene-FOYG_08386	FOYG_08386	cytochrome c oxidase subunit 7	0.278	-1.84904	0.000182451	down	409.32	645.21	300.43	1611.12	1224.67	1524.44	451.653	1453.41
gene-FOYG_01376	FOYG_01376	uncharacterized protein	0.28	-1.83651	0.00327074	down	0.16	0.78	1.1	2.36	2.58	3.29	0.68	2.74333
gene-FOYG_06712	FOYG_06712	F1F0 ATP synthase subunit e	0.288	-1.79661	3.29e-168	down	104.39	102.25	110.9	415.89	416.6	392.98	105.847	408.49
gene-FOYG_05278	FOYG_05278	cytochrome b-c1 complex subunit Rieske, mitochondrial	0.3	-1.73518	5.1e-260	down	449.87	429.89	447.98	1612.94	1566.03	1731.52	442.58	1636.83
gene-FOYG_06852	FOYG_06852	cytochrome c1, heme protein, mitochondrial	0.308	-1.69961	2.96e-268	down	188.07	189.55	184.91	659.93	659.24	712.82	187.51	677.33
gene-FOYG_12512	FOYG_12512	NADH dehydrogenase	0.321	-1.63879	2.44e-93	down	22.2	21.98	22.72	72.22	74.81	84.97	22.3	77.3333
gene-FOYG_04682	FOYG_04682	uncharacterized protein	0.322	-1.63586	7.79e-247	down	650.09	640.23	692.08	2307.92	2223.78	2294.73	660.8	2275.48
gene-FOYG_02574	FOYG_02574	ATP synthase subunit delta, mitochondrial	0.322	-1.63355	3.26e-181	down	444.34	442.55	408.71	1446.02	1444.81	1559.02	431.867	1483.28
gene-FOYG_07054	FOYG_07054	ATP synthase subunit alpha, mitochondrial	0.331	-1.59651	7.27e-184	down	702.61	701.99	710.85	2264.8	2217.05	2615.64	705.15	2365.83
gene-FOYG_05263	FOYG_05263	uncharacterized protein	0.348	-1.52191	2.16e-137	down	165.24	178.41	182.61	545.83	525.8	609.39	175.42	560.34
gene-FOYG_08511	FOYG_08511	cytochrome c oxidase subunit 5b	0.353	-1.50277	1.29e-194	down	113.87	115.02	108.91	347.21	356.48	361.96	112.6	355.217
gene-FOYG_12091	FOYG_12091	NADH dehydrogenase (ubiquinone) 1 beta subcomplex 7	0.365	-1.45543	1.92e-05	down	190.32	179.95	123.23	415.06	386.61	521.85	164.5	441.173
gene-FOYG_07894	FOYG_07894	ubiquinol-cytochrome c reductase subunit 8	0.377	-1.40561	1e-182	down	1130.75	1149.19	1130.07	3588.4	3569.37	3044.43	1136.67	3400.73
gene-FOYG_01375	FOYG_01375	NADH-ubiquinone oxidoreductase 78 kDa subunit, mitochondrial	0.389	-1.36354	7.98e-156	down	96.08	97.12	102	273.44	272.3	300.57	98.4	282.103
gene-FOYG_08616	FOYG_08616	F-type H+-transporting ATPase subunit F	0.4	-1.32098	7.78e-167	down	588.61	554.75	541.44	1507.31	1588.85	1568.53	561.6	1554.9
gene-FOYG_06645	FOYG_06645	NADH-ubiquinone oxidoreductase 49 kDa subunit, mitochondrial	0.405	-1.3046	1.49e-134	down	86.85	89.87	89.34	240.91	237.07	253.97	88.6867	243.983
gene-FOYG_09873	FOYG_09873	ATP synthase subunit D, mitochondrial	0.408	-1.29212	1.05e-156	down	510.74	524.36	511.32	1369.92	1363.47	1472.17	515.473	1401.85
gene-FOYG_06214	FOYG_06214	succinate dehydrogenase (ubiquinone) membrane anchor subunit	0.409	-1.28997	1.59e-142	down	432.78	416.28	416.98	1079.36	1168.04	1191.41	422.013	1146.27
gene-FOYG_06642	FOYG_06642	F-type H+-transporting ATPase subunit B	0.423	-1.24154	1.76e-190	down	379.02	389.35	398.28	1013.61	1003.6	1051.99	388.883	1023.07
gene-FOYG_07181	FOYG_07181	ubiquinol-cytochrome c reductase subunit 9	0.445	-1.16902	6.06e-136	down	904.47	893.53	908.35	2320.83	2257.71	2141.09	902.117	2239.88
gene-FOYG_06324	FOYG_06324	F-type H+-transporting ATPase subunit G	0.45	-1.15314	7.36e-118	down	262.08	264.55	265.39	630.19	663.08	663.54	264.007	652.27
gene-FOYG_06563	FOYG_06563	F-type H+-transporting ATPase subunit epsilon	0.459	-1.12455	1.13e-85	down	719.27	760.79	749.03	1694.32	1805.39	1841.26	743.03	1780.32
gene-FOYG_01151	FOYG_01151	NADH-ubiquinone oxidoreductase 40 kDa subunit, mitochondrial	0.474	-1.07597	5.42e-69	down	132.64	144.45	142.21	327.54	322.38	332.41	139.767	327.443
gene-FOYG_03432	FOYG_03432	succinate dehydrogenase [ubiquinone] flavoprotein subunit, mitochondrial	0.476	-1.0698	1.03e-110	down	366.5	370.08	371.65	839.24	825.11	926.84	369.41	863.73
gene-FOYG_04747	FOYG_04747	NADH-ubiquinone oxidoreductase 20.8 kDa subunit	0.477	-1.06885	3.23e-58	down	160.71	151.42	162.87	377.01	373.69	353.74	158.333	368.147
gene-FOYG_10865	FOYG_10865	cytochrome c oxidase assembly protein subunit 11	0.478	-1.06637	7.42e-17	down	23.51	26.66	25.33	53.92	62.8	60.74	25.1667	59.1533
gene-FOYG_11324	FOYG_11324	succinate dehydrogenase [ubiquinone] iron-sulfur subunit, mitochondrial	0.478	-1.06535	1.97e-171	down	419.57	418.09	430.47	966.15	988.89	999.94	422.71	984.993
gene-FOYG_00576	FOYG_00576	NADH dehydrogenase (ubiquinone) Fe-S protein 5	0.491	-1.02494	1.97e-36	down	261.86	246.38	266.48	605.35	661.57	484.6	258.24	583.84
Note: BD, Bacillomycin D-C16. CK, control.
