# Supplementary material for: Antifungal mechanism and transcriptome analysis of Bacillomycin D-C16 against Fusarium oxysporum
Source: Front Microbiol. 2025 Nov 25;16:1698200. doi: 10.3389/fmicb.2025.1698200 (PMC12687139; doi:10.3389/fmicb.2025.1698200)
Supplement: Supplementary file 5 [file Table_5.xlsx]

## Sheet: Sheet1
Table S5 Differentially expressed genes involved in TCA cycle that became evident after F. oxysporum mycelia had been exposed to 8 mg/L Bacillomycin D-C16
Gene ID	Gene Name	Gene Description	FC(BD/CK)	Log2FC(BD/CK)	Padjust	Regulate	BD_1	BD_2	BD_3	CK_1	CK_2	CK_3	BD	CK
gene-FOYG_00471	FOYG_00471	uncharacterized protein	0.031	-5.0111	1.92e-09	down	0	0.51	0.49	12.13	12.23	12.96	0.333333	12.44
gene-FOYG_05608	FOYG_05608	isocitrate dehydrogenase [NAD] subunit 1, mitochondrial	0.074	-3.76029	0	down	13.63	11.36	14.14	194.45	189.95	205.24	13.0433	196.547
gene-FOYG_08718	FOYG_08718	malate dehydrogenase, NAD-dependent	0.146	-2.77349	0	down	132.68	128.5	130.73	961.47	962.25	1068.22	130.637	997.313
gene-FOYG_01945	FOYG_01945	malate dehydrogenase, NAD-dependent	0.168	-2.57235	0.00299621	down	0.12	0.44	0.22	1.87	1.89	1.46	0.26	1.74
gene-FOYG_03202	FOYG_03202	pyruvate carboxylase	0.194	-2.36788	0	down	220.63	223.93	224.68	1246.13	1244.94	1359.09	223.08	1283.39
gene-FOYG_09539	FOYG_09539	uncharacterized protein	0.265	-1.91837	6.58e-74	down	14.07	15.44	17.61	73.35	71.82	54.12	15.7067	66.43
gene-FOYG_16232	FOYG_16232	citrate synthase, mitochondrial	0.281	-1.82937	4.12e-280	down	187.57	186.17	185.9	713.56	705.2	796.41	186.547	738.39
gene-FOYG_10726	FOYG_10726	dihydrolipoyllysine-residue succinyltransferase, E2 component	0.289	-1.7907	1.05e-139	down	31.82	33.98	33.49	124.19	119.13	139.22	33.0967	127.513
gene-FOYG_09538	FOYG_09538	fumarate hydratase, mitochondrial	0.294	-1.76818	1.48e-293	down	193.01	195.78	191.49	703.7	722.62	774.35	193.427	733.557
gene-FOYG_12466	FOYG_12466	dihydrolipoamide acetyltransferase component pyruvate dehydrogenase complex	0.309	-1.69625	2.17e-117	down	17.01	19.43	18.87	60.77	56.53	65.16	18.4367	60.82
gene-FOYG_01066	FOYG_01066	uncharacterized protein	0.318	-1.65489	1.22e-27	down	11.84	11.68	13.92	41.8	51.44	38.29	12.48	43.8433
gene-FOYG_04786	FOYG_04786	isocitrate dehydrogenase [NAD] subunit 2, mitochondrial	0.349	-1.51945	3.18e-123	down	96.31	86.56	87.09	273.45	284.77	302.42	89.9867	286.88
gene-FOYG_08600	FOYG_08600	malate dehydrogenase, mitochondrial	0.377	-1.406	8.94e-184	down	781.01	785.78	806.55	2218.85	2275.29	2505.65	791.113	2333.26
gene-FOYG_06214	FOYG_06214	succinate dehydrogenase (ubiquinone) membrane anchor subunit	0.409	-1.28997	1.59e-142	down	432.78	416.28	416.98	1079.36	1168.04	1191.41	422.013	1146.27
gene-FOYG_11141	FOYG_11141	pyruvate dehydrogenase E1 component subunit alpha	0.441	-1.18189	2.23e-67	down	68.5	66.84	73.48	170.52	172.12	184.37	69.6067	175.67
gene-FOYG_00007	FOYG_00007	uncharacterized protein	0.451	-1.15014	7.84e-41	down	80.23	78.87	79.08	202.35	225.28	165.44	79.3933	197.69
gene-FOYG_01147	FOYG_01147	aconitate hydratase, mitochondrial	0.454	-1.1388	8.08e-165	down	723.42	734.34	736.56	1771.38	1718.67	1894.44	731.44	1794.83
gene-FOYG_03432	FOYG_03432	succinate dehydrogenase [ubiquinone] flavoprotein subunit, mitochondrial	0.476	-1.0698	1.03e-110	down	366.5	370.08	371.65	839.24	825.11	926.84	369.41	863.73
gene-FOYG_11324	FOYG_11324	succinate dehydrogenase [ubiquinone] iron-sulfur subunit, mitochondrial	0.478	-1.06535	1.97e-171	down	419.57	418.09	430.47	966.15	988.89	999.94	422.71	984.993
Note: BD, Bacillomycin D-C16. CK, control.
