# Supplementary material for: Antifungal mechanism and transcriptome analysis of Bacillomycin D-C16 against Fusarium oxysporum
Source: Front Microbiol. 2025 Nov 25;16:1698200. doi: 10.3389/fmicb.2025.1698200 (PMC12687139; doi:10.3389/fmicb.2025.1698200)
Supplement: Supplementary file 6 [file Table_6.xlsx]

## Sheet: Sheet1
Table S6 Differentially expressed genes related to glutathione metabolism that became evident after F. oxysporum mycelia had been exposed to 8 mg/L Bacillomycin D-C16
Gene ID	Gene Name	Gene Description	FC(BD/CK)	Log2FC(BD/CK)	Padjust	Regulate	BD_1	BD_2	BD_3	CK_1	CK_2	CK_3	BD	CK
gene-FOYG_09572	FOYG_09572	uncharacterized protein	0.149954	-2.73741	1.5e-38	down	1.77	2.37	2.7	11.27	14.89	14.82	2.28	13.66
gene-FOYG_11988	FOYG_11988	uncharacterized protein	0.184206	-2.44061	0	down	274.77	290.53	293.08	1406.69	1389.24	1401.1	286.127	1399.01
gene-FOYG_01454	FOYG_01454	ribonucleoside-diphosphate reductase large chain	0.220613	-2.18041	2.99e-274	down	22.65	23.32	23.87	93.5	97.48	93.01	23.28	94.6633
gene-FOYG_03697	FOYG_03697	uncharacterized protein	2.07996	1.05656	3.97e-137	up	3391.68	3181.28	3427.32	1484.59	1418.25	1416.61	3333.43	1439.82
gene-FOYG_02746	FOYG_02746	glutathione synthetase	2.17939	1.12392	7.28e-40	up	53.21	56.2	61.02	24.21	23.63	22.04	56.81	23.2933
gene-FOYG_08193	FOYG_08193	uncharacterized protein	2.20884	1.14329	1.08e-28	up	38.33	37.82	39.92	16.7	14.86	15.61	38.69	15.7233
gene-FOYG_07279	FOYG_07279	glucose-6-phosphate 1-dehydrogenase	2.47066	1.30489	3.13e-85	up	129.24	124.24	129.95	41.47	48.87	48.78	127.81	46.3733
gene-FOYG_01936	FOYG_01936	glutathione S-transferase	2.48416	1.31276	1.02e-25	up	86.82	85.26	76.71	30.99	29.01	30.21	82.93	30.07
gene-FOYG_15369	FOYG_15369	uncharacterized protein	2.5704	1.36199	0.00103985	up	5.18	6.8	6.15	1.9	1.72	2.71	6.04333	2.11
gene-FOYG_08003	FOYG_08003	5-oxoprolinase (ATP-hydrolysing)	2.83978	1.50578	4.09e-50	up	18.43	18.46	18.9	5.82	5.81	5.98	18.5967	5.87
gene-FOYG_15816	FOYG_15816	glutathione S-transferase	2.84097	1.50638	0.0214374	up	4.33	4	5.4	0.48	2.17	1.68	4.57667	1.44333
gene-FOYG_04243	FOYG_04243	gamma-glutamyltransferase	2.8668	1.51944	0.0283277	up	1.62	1.3	0.97	0.07	0.57	0.56	1.29667	0.4
gene-FOYG_07962	FOYG_07962	spermidine synthase	3.22738	1.69036	1.45e-119	up	78.2	77.12	82.68	21.07	20.48	23.66	79.3333	21.7367
gene-FOYG_04171	FOYG_04171	5-oxoprolinase (ATP-hydrolyzing)	3.57562	1.83819	3e-100	up	37.68	39.32	42.42	10.43	9.79	9.77	39.8067	9.99667
gene-FOYG_04435	FOYG_04435	uncharacterized protein	4.16806	2.05937	3.49e-10	up	10.29	9.66	7.89	2.59	2.05	1.4	9.28	2.01333
gene-FOYG_08742	FOYG_08742	uncharacterized protein	4.77384	2.25515	9.09e-05	up	3.87	4.8	3.83	0.75	0.54	1.06	4.16667	0.783333
gene-FOYG_14212	FOYG_14212	uncharacterized protein	8.08659	3.01553	1.96e-05	up	5.45	13.23	9.31	0.34	2.14	0.59	9.33	1.02333
gene-FOYG_12007	FOYG_12007	uncharacterized protein	11.8344	3.56492	3.92e-05	up	4.68	3.78	4.44	0.21	0.39	0.37	4.3	0.323333
gene-FOYG_12006	FOYG_12006	gamma-glutamyltranspeptidase	13.8937	3.79636	4.72e-88	up	26.17	28.73	27.48	1.44	1.92	1.94	27.46	1.76667
Note: BD, Bacillomycin D-C16. CK, control.
