# Supplementary material for: Antifungal mechanism and transcriptome analysis of Bacillomycin D-C16 against Fusarium oxysporum
Source: Front Microbiol. 2025 Nov 25;16:1698200. doi: 10.3389/fmicb.2025.1698200 (PMC12687139; doi:10.3389/fmicb.2025.1698200)
Supplement: Supplementary file 7 [file Table_7.xlsx]

## Sheet: Sheet1
	Table S7 Differentially expressed genes involved in DNA replication that became evident after F. oxysporum mycelia had been exposed to 8 mg/L Bacillomycin D-C16
Gene ID	Gene Name	Gene Description	FC(BD/CK)	Log2FC(BD/CK)	Padjust	Regulate	BD_1	BD_2	BD_3	CK_1	CK_2	CK_3	BD	CK
	FOYG_11140	DNA ligase 1	0.0601073	-4.05632	0.0134513	down	0.16	0	0	0.95	1.2	0.9	0.0533333	1.01667
	FOYG_04889	uncharacterized protein	0.184499	-2.43832	2.76108e-37	down	3.91	5.44	4.93	28.07	28.44	29.82	4.76	28.7767
gene-FOYG_06582	FOYG_06582	replication factor C subunit 1	0.228276	-2.13115	1.28236e-141	down	19.16	15.32	17.84	84.9	85.49	87.14	17.44	85.8433
gene-FOYG_00485	FOYG_00485	DNA primase large subunit	0.286025	-1.80579	3.17255e-14	down	2.03	1.43	1.96	6.91	7.08	7.12	1.80667	7.03667
gene-FOYG_06790	FOYG_06790	minichromosome maintenance protein 4 (cell division control protein 54)	0.298512	-1.74414	3.48449e-31	down	12.2	13.47	12.23	43.32	48.21	49.77	12.6333	47.1
gene-FOYG_03332	FOYG_03332	DNA polymerase delta subunit 1	0.301039	-1.73198	2.20576e-30	down	10.35	9.61	11.7	35.22	42.69	39.14	10.5533	39.0167
gene-FOYG_03365	FOYG_03365	replication factor C subunit 4	0.388645	-1.36348	3.07936e-133	down	224.51	226.86	226.49	615.21	638.55	684.01	225.953	645.923
gene-FOYG_03131	FOYG_03131	uncharacterized protein	0.46323	-1.1102	5.24353e-11	down	10.17	11.64	12.71	23.88	27.75	30.28	11.5067	27.3033
gene-FOYG_05156	FOYG_05156	uncharacterized protein	2.76339	1.46644	3.26215e-124	up	202.86	195.38	193.96	75.54	79.79	83.1	197.4	79.4767
	Note: BD, Bacillomycin D-C16. CK, control.
